# Supplementary material for: Genomic variation in the genus Beta based on 656 sequenced beet genomes
Source: Sci Rep. 2023 May 27;13:8654. doi: 10.1038/s41598-023-35691-7 (PMC10224960; doi:10.1038/s41598-023-35691-7)
Supplement: Supplementary file 2 — Supplementary Table S1. [file 41598_2023_35691_MOESM2_ESM.xlsx]

## Sheet: SupTab_mastertable_v20
Accession name and origin	Reference	Source	SeqID	Species	Number of reads	Number of quality filtered reads
BETA_220_GRC	Wascher et al. (2022)	IPK	51509	Beta macrocarpa	26127186	25305294
BETA_331_GRC	Wascher et al. (2022)	IPK	51510	Beta macrocarpa	24812910	23989664
BETA_467_DEU	Wascher et al. (2022)	IPK	51511	Beta macrocarpa	32656558	31522386
BETA_533_ESP	Wascher et al. (2022)	IPK	51512	Beta macrocarpa	29226192	28204878
BETA_535_ISR	Wascher et al. (2022)	IPK	51513	Beta macrocarpa	29801560	28771312
BETA_551_ESP	Wascher et al. (2022)	IPK	51514	Beta macrocarpa	31968264	30808646
BETA_556_TUN	Wascher et al. (2022)	IPK	51515	Beta macrocarpa	28858308	27809048
BETA_559_TUN	Wascher et al. (2022)	IPK	51516	Beta macrocarpa	26162730	25157682
BETA_565_DEU	Wascher et al. (2022)	IPK	51517	Beta macrocarpa	37537214	36169594
BETA_572_TUN	Wascher et al. (2022)	IPK	51518	Beta macrocarpa	27615042	26522084
BETA_579_TUR	Wascher et al. (2022)	IPK	51519	Beta macrocarpa	26583592	25673464
BETA_580_ISR	Wascher et al. (2022)	IPK	51520	Beta macrocarpa	28147962	27152570
BETA_610_ESP	Wascher et al. (2022)	IPK	51523	Beta macrocarpa	49990908	47857830
BETA_615_ESP	Wascher et al. (2022)	IPK	51524	Beta macrocarpa	28840748	27850028
BETA_617_ESP	Wascher et al. (2022)	IPK	51525	Beta macrocarpa	27330392	26342770
BETA_618_ESP	Wascher et al. (2022)	IPK	51526	Beta macrocarpa	34247226	32974728
BETA_623_ESP	Wascher et al. (2022)	IPK	51527	Beta macrocarpa	29771502	28719274
BETA_624_ESP	Wascher et al. (2022)	IPK	51528	Beta macrocarpa	27807026	26808162
BETA_630_ESP	Wascher et al. (2022)	IPK	51529	Beta macrocarpa	28707144	27675886
BETA_634_ESP	Wascher et al. (2022)	IPK	51530	Beta macrocarpa	27035532	26104738
BETA_640_ESP	Wascher et al. (2022)	IPK	51531	Beta macrocarpa	27608452	26507830
BETA_648_PRT	Wascher et al. (2022)	IPK	51532	Beta macrocarpa	37634256	36152440
BETA_658_ESP	Wascher et al. (2022)	IPK	51533	Beta macrocarpa	38364550	36899484
BETA_698_PRT	Wascher et al. (2022)	IPK	51534	Beta macrocarpa	27071706	26184592
BETA_699_ESP	Wascher et al. (2022)	IPK	51535	Beta macrocarpa	27047288	25887804
BETA_700_ESP	Wascher et al. (2022)	IPK	51537	Beta macrocarpa	27801504	26856614
BETA_709_ESP	Wascher et al. (2022)	IPK	51538	Beta macrocarpa	33296802	32033410
BETA_871_CYP	Wascher et al. (2022)	IPK	51539	Beta macrocarpa	33555968	32382058
BETA_874_CYP	Wascher et al. (2022)	IPK	51540	Beta macrocarpa	33549226	32266984
BETA_881_ESP	Wascher et al. (2022)	IPK	51541	Beta macrocarpa	24215414	23180286
BETA_548_PRT	Rodriguez del Rio et al. (2019)	IPK	Bepat	Beta patula	212975242	212945688
BETA_866_PRT	Wascher et al. (2022)	IPK	51542	Beta patula	45123224	43103154
PI_546456_PRT	Wascher et al. (2022)	USDA	45327	Beta patula	38252280	29539050
BETA_1031_GRC	Wascher et al. (2022)	IPK	51543	Beta vulgaris subsp. adanensis	38857912	37088600
BETA_1054_TUR	Wascher et al. (2022)	IPK	51544	Beta vulgaris subsp. adanensis	35418602	33728216
BETA_1076_TUR	Wascher et al. (2022)	IPK	51545	Beta vulgaris subsp. adanensis	32908130	31472302
BETA_1107_TUR	Wascher et al. (2022)	IPK	51546	Beta vulgaris subsp. adanensis	28222798	27173320
BETA_1160_GRC	Wascher et al. (2022)	IPK	51547	Beta vulgaris subsp. adanensis	30569362	29345476
BETA_1161_GRC	Wascher et al. (2022)	IPK	51548	Beta vulgaris subsp. adanensis	35982260	34530596
BETA_1259_CYP	Wascher et al. (2022)	IPK	51549	Beta vulgaris subsp. adanensis	33837588	32466752
BETA_1269_GRC	Wascher et al. (2022)	IPK	51551	Beta vulgaris subsp. adanensis	29478948	28259428
BETA_1321_TUR	Wascher et al. (2022)	IPK	51552	Beta vulgaris subsp. adanensis	29467558	28149830
BETA_1322_TUR	Wascher et al. (2022)	IPK	51553	Beta vulgaris subsp. adanensis	26233988	25110940
BETA_1356_GRC	Wascher et al. (2022)	IPK	51554	Beta vulgaris subsp. adanensis	44594150	42461304
BETA_1405_GRC	Wascher et al. (2022)	IPK	51555	Beta vulgaris subsp. adanensis	25788254	24832882
BETA_1421_GRC	Wascher et al. (2022)	IPK	51556	Beta vulgaris subsp. adanensis	25836954	24624606
BETA_1423_GRC	Wascher et al. (2022)	IPK	51557	Beta vulgaris subsp. adanensis	29839220	28666636
BETA_1474_GRC	Wascher et al. (2022)	IPK	51558	Beta vulgaris subsp. adanensis	33578418	32279238
BETA_1475_GRC	Wascher et al. (2022)	IPK	51912	Beta vulgaris subsp. adanensis	26781766	25756444
BETA_1634_GRC	Wascher et al. (2022)	IPK	51913	Beta vulgaris subsp. adanensis	25039590	23875086
BETA_1638_GRC	Wascher et al. (2022)	IPK	51914	Beta vulgaris subsp. adanensis	31933516	30619676
BETA_1650_GRC	Wascher et al. (2022)	IPK	51915	Beta vulgaris subsp. adanensis	28939220	27801270
BETA_1651_GRC	Wascher et al. (2022)	IPK	51916	Beta vulgaris subsp. adanensis	30662736	29199820
BETA_1794_TUR	Wascher et al. (2022)	IPK	51918	Beta vulgaris subsp. adanensis	26157924	25098166
BETA_1953_TUR	Wascher et al. (2022)	IPK	51919	Beta vulgaris subsp. adanensis	56472688	54279230
BETA_1988_TUR	Wascher et al. (2022)	IPK	51920	Beta vulgaris subsp. adanensis	29387988	28144836
BETA_2034_TUR	Wascher et al. (2022)	IPK	51921	Beta vulgaris subsp. adanensis	31367866	30160654
BETA_2161_TUR	Wascher et al. (2022)	IPK	51922	Beta vulgaris subsp. adanensis	27304290	26068474
BETA_2165_GRC	Wascher et al. (2022)	IPK	51923	Beta vulgaris subsp. adanensis	32519722	31201968
BETA_2177_CYP	Wascher et al. (2022)	IPK	43571	Beta vulgaris subsp. adanensis	33565752	31450066
BETA_2225_GRC	Wascher et al. (2022)	IPK	51924	Beta vulgaris subsp. adanensis	25616802	24570886
BETA_591_CYP	Wascher et al. (2022)	IPK	51521	Beta vulgaris subsp. adanensis	29798538	28730014
PI_504206_ITA	Wascher et al. (2022)	USDA	50684	Beta vulgaris subsp. adanensis	45576978	42890308
PI_546437_GRC	Wascher et al. (2022)	USDA	50378	Beta vulgaris subsp. adanensis	28290914	26922090
PI_546439_TUR	Wascher et al. (2022)	USDA	50379	Beta vulgaris subsp. adanensis	31459778	29950384
PI_546441_GRC	Wascher et al. (2022)	USDA	50653	Beta vulgaris subsp. adanensis	35350058	33395546
PI_546508_GRC	Wascher et al. (2022)	USDA	50710	Beta vulgaris subsp. adanensis	30686604	28948962
PI_546518_GRC	Wascher et al. (2022)	USDA	50711	Beta vulgaris subsp. adanensis	26043722	24526826
PI_546520_GRC	Wascher et al. (2022)	USDA	50712	Beta vulgaris subsp. adanensis	27628632	25887684
PI_546523_GRC	Wascher et al. (2022)	USDA	50410	Beta vulgaris subsp. adanensis	59991056	57492280
PI_562579_EGY	Wascher et al. (2022)	USDA	50381	Beta vulgaris subsp. adanensis	32354018	30324028
PI_562581_1_EGY	Wascher et al. (2022)	USDA	45363	Beta vulgaris subsp. adanensis	60095080	43770772
PI_562582_EGY	Wascher et al. (2022)	USDA	50715	Beta vulgaris subsp. adanensis	32281366	30372312
PI_562590_EGY	Wascher et al. (2022)	USDA	50450	Beta vulgaris subsp. adanensis	29901274	28389922
PI_562597_EGY	Wascher et al. (2022)	USDA	45365	Beta vulgaris subsp. adanensis	71524878	54009660
PI_604516_GRC	Wascher et al. (2022)	USDA	50443	Beta vulgaris subsp. adanensis	37470062	35670268
PI_604518_GRC	Wascher et al. (2022)	USDA	50387	Beta vulgaris subsp. adanensis	59276286	56405756
PI_604545_CYP	Wascher et al. (2022)	USDA	50423	Beta vulgaris subsp. adanensis	33168374	31471080
BETA_1002_ITA	Wascher et al. (2022)	IPK	45342	Beta vulgaris subsp. maritima	63880052	47437194
BETA_1017_TUR	Wascher et al. (2022)	IPK	43569	Beta vulgaris subsp. maritima	29496048	27202260
BETA_1101_NLD	Wascher et al. (2022)	IPK	45343	Beta vulgaris subsp. maritima	58693726	45242762
BETA_1127_FRA	Wascher et al. (2022)	IPK	45345	Beta vulgaris subsp. maritima	61671932	46977474
BETA_1344_NLD	Wascher et al. (2022)	IPK	45347	Beta vulgaris subsp. maritima	67706406	52193890
BETA_1397_ITA	Wascher et al. (2022)	IPK	45348	Beta vulgaris subsp. maritima	73045302	54485276
BETA_1400_ITA	Wascher et al. (2022)	IPK	45349	Beta vulgaris subsp. maritima	93374154	70861376
BETA_1429_GRC	Wascher et al. (2022)	IPK	45351	Beta vulgaris subsp. maritima	67005118	50620610
BETA_1519_ITA	Wascher et al. (2022)	IPK	43570	Beta vulgaris subsp. maritima	30484412	28423566
BETA_1550_IRL	Wascher et al. (2022)	IPK	45352	Beta vulgaris subsp. maritima	93023212	69584664
BETA_156_ESP	Wascher et al. (2022)	IPK	43560	Beta vulgaris subsp. maritima	24579052	23028832
BETA_1656_ITA	Wascher et al. (2022)	IPK	45331	Beta vulgaris subsp. maritima	52560936	41239520
BETA_1693_GRC	Wascher et al. (2022)	IPK	51917	Beta vulgaris subsp. maritima	23885134	22969860
BETA_1762_IRL	Wascher et al. (2022)	IPK	45353	Beta vulgaris subsp. maritima	82890310	61410706
BETA_18_YUG	Wascher et al. (2022)	IPK	43559	Beta vulgaris subsp. maritima	38754280	36189154
BETA_194_LBY	Wascher et al. (2022)	IPK	43561	Beta vulgaris subsp. maritima	28931594	26925852
BETA_1942_NLD	Wascher et al. (2022)	IPK	45354	Beta vulgaris subsp. maritima	78320870	57377810
BETA_1960_SWE	Wascher et al. (2022)	IPK	45355	Beta vulgaris subsp. maritima	46756404	34309122
BETA_2322_PRT	Wascher et al. (2022)	IPK	43554	Beta vulgaris subsp. maritima	38276280	35632222
BETA_248_ESP	Wascher et al. (2022)	IPK	43562	Beta vulgaris subsp. maritima	28718454	26882324
BETA_288_FRA	Wascher et al. (2022)	IPK	43563	Beta vulgaris subsp. maritima	36506488	34066364
BETA_289_ITA	Wascher et al. (2022)	IPK	43564	Beta vulgaris subsp. maritima	26258464	24642978
BETA_314_FRA	Wascher et al. (2022)	IPK	45335	Beta vulgaris subsp. maritima	40257682	32182482
BETA_315_FRA	Wascher et al. (2022)	IPK	45336	Beta vulgaris subsp. maritima	86750022	70157150
BETA_316_1_FRA	Wascher et al. (2022)	IPK	45337	Beta vulgaris subsp. maritima	88766258	70284570
BETA_316_FRA	Wascher et al. (2022)	IPK	43565	Beta vulgaris subsp. maritima	32263282	30312450
BETA_319_GBR	Wascher et al. (2022)	IPK	45338	Beta vulgaris subsp. maritima	79680752	62879592
BETA_321_GBR	Wascher et al. (2022)	IPK	45339	Beta vulgaris subsp. maritima	69889742	53523288
BETA_322_ITA	Wascher et al. (2022)	IPK	43566	Beta vulgaris subsp. maritima	30736500	28718708
BETA_366_FRA	Wascher et al. (2022)	IPK	43567	Beta vulgaris subsp. maritima	42944638	40295494
BETA_6_HUN	Wascher et al. (2022)	IPK	51522	Beta vulgaris subsp. maritima	26547824	25631442
BETA_7_na	Wascher et al. (2022)	IPK	51536	Beta vulgaris subsp. maritima	33624614	32146992
BETA_957_GBR	Wascher et al. (2022)	IPK	45340	Beta vulgaris subsp. maritima	53260988	40838074
BETA_992_FRA	Wascher et al. (2022)	IPK	45341	Beta vulgaris subsp. maritima	57262798	43771690
BETA_998_FRA	Wascher et al. (2022)	IPK	43568	Beta vulgaris subsp. maritima	26020154	24308880
DeKBm_KWS	Dohm et al. (2014)	KWS	DeKBm	Beta vulgaris subsp. maritima	355671854	355094940
IDBBNR_352_GRC	this study	GGB	43553	Beta vulgaris subsp. maritima	37894534	35518412
PI_121838_IND	Wascher et al. (2022)	USDA	45369	Beta vulgaris subsp. maritima	73130922	55337620
PI_504178_ITA	Wascher et al. (2022)	USDA	43573	Beta vulgaris subsp. maritima	39947194	37638814
PI_504180_FRA	this study	USDA	43574	Beta vulgaris subsp. maritima	23188970	21233186
PI_504189_ITA	Wascher et al. (2022)	USDA	50683	Beta vulgaris subsp. maritima	27443224	26164936
PI_504190_ITA	Wascher et al. (2022)	USDA	50682	Beta vulgaris subsp. maritima	46312416	44491372
PI_504196_ITA	Wascher et al. (2022)	USDA	43575	Beta vulgaris subsp. maritima	33444096	31397162
PI_504200_ITA	Wascher et al. (2022)	USDA	50446	Beta vulgaris subsp. maritima	30822900	29250186
PI_504202_ITA	Wascher et al. (2022)	USDA	50681	Beta vulgaris subsp. maritima	57226400	54326590
PI_504203_ITA	Wascher et al. (2022)	USDA	50680	Beta vulgaris subsp. maritima	25466520	24072692
PI_504204_1_ITA	Wascher et al. (2022)	USDA	45376	Beta vulgaris subsp. maritima	49811070	35961888
PI_504204_ITA	Wascher et al. (2022)	USDA	45379	Beta vulgaris subsp. maritima	51581918	38933982
PI_504205_ITA	Wascher et al. (2022)	USDA	50422	Beta vulgaris subsp. maritima	38092460	35850010
PI_504210_ITA	Wascher et al. (2022)	USDA	50407	Beta vulgaris subsp. maritima	65619196	62722086
PI_504212_ITA	Wascher et al. (2022)	USDA	50448	Beta vulgaris subsp. maritima	33730206	32157946
PI_504216_ITA	Wascher et al. (2022)	USDA	50679	Beta vulgaris subsp. maritima	29985076	28392698
PI_504220_ITA	Wascher et al. (2022)	USDA	50685	Beta vulgaris subsp. maritima	34045064	32252932
PI_504222_ITA	Wascher et al. (2022)	USDA	50678	Beta vulgaris subsp. maritima	44093860	41731616
PI_504223_ITA	Wascher et al. (2022)	USDA	50677	Beta vulgaris subsp. maritima	62700278	59214576
PI_504226_ITA	Wascher et al. (2022)	USDA	50686	Beta vulgaris subsp. maritima	34024970	32340676
PI_504228_ITA	Wascher et al. (2022)	USDA	45380	Beta vulgaris subsp. maritima	59092696	43968810
PI_504231_ITA	Wascher et al. (2022)	USDA	50676	Beta vulgaris subsp. maritima	48653448	45464412
PI_504236_ITA	Wascher et al. (2022)	USDA	50687	Beta vulgaris subsp. maritima	29372496	27996652
PI_504238_ITA	Wascher et al. (2022)	USDA	50675	Beta vulgaris subsp. maritima	53230580	50789768
PI_504240_ITA	Wascher et al. (2022)	USDA	50406	Beta vulgaris subsp. maritima	62236006	59504036
PI_504243_ITA	Wascher et al. (2022)	USDA	50417	Beta vulgaris subsp. maritima	85070414	80853082
PI_504245_ITA	Wascher et al. (2022)	USDA	45377	Beta vulgaris subsp. maritima	58640588	44037366
PI_504249_ITA	Wascher et al. (2022)	USDA	50418	Beta vulgaris subsp. maritima	67521094	64206594
PI_504251_ITA	Wascher et al. (2022)	USDA	50419	Beta vulgaris subsp. maritima	30600172	29039372
PI_504255_ITA	Wascher et al. (2022)	USDA	50674	Beta vulgaris subsp. maritima	52891730	50286980
PI_504256_ITA	Wascher et al. (2022)	USDA	50420	Beta vulgaris subsp. maritima	37837110	35718090
PI_504264_ITA	Wascher et al. (2022)	USDA	50416	Beta vulgaris subsp. maritima	67343008	64330168
PI_504269_FRA	Wascher et al. (2022)	USDA	50673	Beta vulgaris subsp. maritima	49914626	47742234
PI_504271_FRA	Wascher et al. (2022)	USDA	50394	Beta vulgaris subsp. maritima	66387416	63301298
PI_504272_FRA	Wascher et al. (2022)	USDA	50672	Beta vulgaris subsp. maritima	40565174	39105924
PI_504278_FRA	Wascher et al. (2022)	USDA	50671	Beta vulgaris subsp. maritima	26998640	25729558
PI_504280_FRA	Wascher et al. (2022)	USDA	50670	Beta vulgaris subsp. maritima	27657110	26325360
PI_504282_FRA	Wascher et al. (2022)	USDA	45378	Beta vulgaris subsp. maritima	59387114	44326934
PI_518299_GBR	Wascher et al. (2022)	USDA	50405	Beta vulgaris subsp. maritima	56306584	53810500
PI_518300_GBR	Wascher et al. (2022)	USDA	45381	Beta vulgaris subsp. maritima	53283502	40315136
PI_518302_GBR	Wascher et al. (2022)	USDA	45382	Beta vulgaris subsp. maritima	54955246	41167926
PI_518303_GBR	Wascher et al. (2022)	USDA	50688	Beta vulgaris subsp. maritima	28298502	26800556
PI_518304_GBR	Wascher et al. (2022)	USDA	46093	Beta vulgaris subsp. maritima	34040246	32174016
PI_518306_1_GBR	Wascher et al. (2022)	USDA	50689	Beta vulgaris subsp. maritima	26358618	24928640
PI_518306_GBR	Wascher et al. (2022)	USDA	45357	Beta vulgaris subsp. maritima	56545642	41560510
PI_518308_GBR	Wascher et al. (2022)	USDA	50403	Beta vulgaris subsp. maritima	56126396	53706786
PI_518309_GBR	Wascher et al. (2022)	USDA	46094	Beta vulgaris subsp. maritima	30027066	28486428
PI_518310_GBR	Wascher et al. (2022)	USDA	46095	Beta vulgaris subsp. maritima	34410788	32673334
PI_518312_GBR	Wascher et al. (2022)	USDA	46096	Beta vulgaris subsp. maritima	33471508	31762574
PI_518313_GBR	Wascher et al. (2022)	USDA	46097	Beta vulgaris subsp. maritima	38024462	36331328
PI_518316_GBR	Wascher et al. (2022)	USDA	50392	Beta vulgaris subsp. maritima	50254500	47876136
PI_518319_GBR	Wascher et al. (2022)	USDA	50690	Beta vulgaris subsp. maritima	30090078	28371772
PI_518320_GBR	Wascher et al. (2022)	USDA	50691	Beta vulgaris subsp. maritima	34876342	33183832
PI_518322_GBR	Wascher et al. (2022)	USDA	46098	Beta vulgaris subsp. maritima	42009550	40009504
PI_518324_1_GBR	Wascher et al. (2022)	USDA	45358	Beta vulgaris subsp. maritima	77042106	56233766
PI_518324_GBR	Wascher et al. (2022)	USDA	46099	Beta vulgaris subsp. maritima	37361556	35628008
PI_518326_GBR	Wascher et al. (2022)	USDA	46100	Beta vulgaris subsp. maritima	44560800	42465172
PI_518330_GBR	Wascher et al. (2022)	USDA	46101	Beta vulgaris subsp. maritima	38136082	36262348
PI_518331_GBR	Wascher et al. (2022)	USDA	46102	Beta vulgaris subsp. maritima	34854780	33121086
PI_518332_GBR	Wascher et al. (2022)	USDA	50669	Beta vulgaris subsp. maritima	28953834	27565688
PI_518333_GBR	Wascher et al. (2022)	USDA	47165	Beta vulgaris subsp. maritima	36545472	35051534
PI_518335_GBR	Wascher et al. (2022)	USDA	47166	Beta vulgaris subsp. maritima	32836162	31577680
PI_518336_GBR	Wascher et al. (2022)	USDA	45356	Beta vulgaris subsp. maritima	56437440	40407762
PI_518338_1_GBR	Wascher et al. (2022)	USDA	50920	Beta vulgaris subsp. maritima	23803850	22803040
PI_518338_GBR	Wascher et al. (2022)	USDA	47167	Beta vulgaris subsp. maritima	33162732	31773030
PI_518343_GBR	Wascher et al. (2022)	USDA	50393	Beta vulgaris subsp. maritima	57125996	53501688
PI_518344_GBR	Wascher et al. (2022)	USDA	47168	Beta vulgaris subsp. maritima	34850434	33273668
PI_518347_GBR	Wascher et al. (2022)	USDA	50404	Beta vulgaris subsp. maritima	55358946	52776478
PI_518351_GBR	Wascher et al. (2022)	USDA	47169	Beta vulgaris subsp. maritima	35577314	34065646
PI_518355_1_GBR	Wascher et al. (2022)	USDA	45359	Beta vulgaris subsp. maritima	53106482	37952828
PI_518355_GBR	Wascher et al. (2022)	USDA	47170	Beta vulgaris subsp. maritima	34217198	32717562
PI_518356_GBR	Wascher et al. (2022)	USDA	50668	Beta vulgaris subsp. maritima	52042722	49923778
PI_518357_GBR	Wascher et al. (2022)	USDA	47171	Beta vulgaris subsp. maritima	30435100	29140782
PI_518363_GBR	Wascher et al. (2022)	USDA	47172	Beta vulgaris subsp. maritima	31887004	30287582
PI_518377_IRL	Wascher et al. (2022)	USDA	50408	Beta vulgaris subsp. maritima	50517938	48263426
PI_518388_IRL	Wascher et al. (2022)	USDA	47173	Beta vulgaris subsp. maritima	38764352	37063796
PI_518391_IRL	Wascher et al. (2022)	USDA	43576	Beta vulgaris subsp. maritima	40204420	37451504
PI_518398_IRL	Wascher et al. (2022)	USDA	47174	Beta vulgaris subsp. maritima	33377856	31705020
PI_518399_IRL	Wascher et al. (2022)	USDA	47175	Beta vulgaris subsp. maritima	37085814	35543442
PI_518400_IRL	Wascher et al. (2022)	USDA	47176	Beta vulgaris subsp. maritima	33335336	31902226
PI_518401_IRL	Wascher et al. (2022)	USDA	47177	Beta vulgaris subsp. maritima	35587480	33922284
PI_518402_IRL	Wascher et al. (2022)	USDA	47178	Beta vulgaris subsp. maritima	33108852	31713052
PI_518404_IRL	Wascher et al. (2022)	USDA	47179	Beta vulgaris subsp. maritima	34429438	32690054
PI_518405_1_IRL	Wascher et al. (2022)	USDA	45323	Beta vulgaris subsp. maritima	47698164	36606530
PI_518405_IRL	Wascher et al. (2022)	USDA	50667	Beta vulgaris subsp. maritima	29614588	28116094
PI_518406_IRL	Wascher et al. (2022)	USDA	47180	Beta vulgaris subsp. maritima	37179248	35503454
PI_518411_1_IRL	Wascher et al. (2022)	USDA	45360	Beta vulgaris subsp. maritima	73839988	53877676
PI_518411_IRL	Wascher et al. (2022)	USDA	47181	Beta vulgaris subsp. maritima	31566508	29884394
PI_518412_IRL	Wascher et al. (2022)	USDA	45361	Beta vulgaris subsp. maritima	48241098	35585382
PI_518418_IRL	Wascher et al. (2022)	USDA	50666	Beta vulgaris subsp. maritima	24085116	22698834
PI_518419_IRL	Wascher et al. (2022)	USDA	50692	Beta vulgaris subsp. maritima	40819490	38540812
PI_518421_GBR	Wascher et al. (2022)	USDA	45362	Beta vulgaris subsp. maritima	59896040	44425490
PI_518423_GBR	Wascher et al. (2022)	USDA	50665	Beta vulgaris subsp. maritima	58554842	55027654
PI_518426_GBR	Wascher et al. (2022)	USDA	50693	Beta vulgaris subsp. maritima	34497394	32562216
PI_518436_GBR	Wascher et al. (2022)	USDA	50664	Beta vulgaris subsp. maritima	50696984	47650352
PI_518440_GBR	Wascher et al. (2022)	USDA	50401	Beta vulgaris subsp. maritima	72021014	69331432
PI_531253_DNK	Wascher et al. (2022)	USDA	53298	Beta vulgaris subsp. maritima	36263662	35251258
PI_535835_POL	Wascher et al. (2022)	USDA	53300	Beta vulgaris subsp. maritima	44050888	41967354
PI_540563_FRA	Wascher et al. (2022)	USDA	50412	Beta vulgaris subsp. maritima	62848026	60256940
PI_540565_FRA	Wascher et al. (2022)	USDA	50411	Beta vulgaris subsp. maritima	59643752	57112714
PI_540567_FRA	Wascher et al. (2022)	USDA	50409	Beta vulgaris subsp. maritima	55603574	53309774
PI_540568_FRA	Wascher et al. (2022)	USDA	50694	Beta vulgaris subsp. maritima	29710524	28253786
PI_540569_FRA	Wascher et al. (2022)	USDA	50415	Beta vulgaris subsp. maritima	61379156	58673984
PI_540572_FRA	Wascher et al. (2022)	USDA	47182	Beta vulgaris subsp. maritima	31572448	29825246
PI_540574_FRA	Wascher et al. (2022)	USDA	50414	Beta vulgaris subsp. maritima	57742598	54966740
PI_540575_FRA	Wascher et al. (2022)	USDA	50695	Beta vulgaris subsp. maritima	27265448	25720200
PI_540576_FRA	Wascher et al. (2022)	USDA	50696	Beta vulgaris subsp. maritima	32205410	30604538
PI_540580_FRA	Wascher et al. (2022)	USDA	47183	Beta vulgaris subsp. maritima	32632242	30771402
PI_540581_FRA	Wascher et al. (2022)	USDA	50663	Beta vulgaris subsp. maritima	29233470	27738598
PI_540584_FRA	Wascher et al. (2022)	USDA	47184	Beta vulgaris subsp. maritima	35363680	33234446
PI_540585_FRA	Wascher et al. (2022)	USDA	47185	Beta vulgaris subsp. maritima	36048930	34054976
PI_540586_FRA	Wascher et al. (2022)	USDA	50400	Beta vulgaris subsp. maritima	74822326	72067516
PI_540599_FRA	Wascher et al. (2022)	USDA	50697	Beta vulgaris subsp. maritima	30040472	28458120
PI_540603_FRA	Wascher et al. (2022)	USDA	50399	Beta vulgaris subsp. maritima	72318790	69692068
PI_540605_FRA	Wascher et al. (2022)	USDA	50698	Beta vulgaris subsp. maritima	29440872	27502138
PI_540606_FRA	Wascher et al. (2022)	USDA	50699	Beta vulgaris subsp. maritima	28901280	27184690
PI_540607_FRA	Wascher et al. (2022)	USDA	50700	Beta vulgaris subsp. maritima	27659564	25998478
PI_540608_FRA	Wascher et al. (2022)	USDA	50701	Beta vulgaris subsp. maritima	29798340	28113754
PI_540609_FRA	Wascher et al. (2022)	USDA	50702	Beta vulgaris subsp. maritima	27250346	25642402
PI_540610_FRA	Wascher et al. (2022)	USDA	50703	Beta vulgaris subsp. maritima	32003658	30123018
PI_540613_FRA	Wascher et al. (2022)	USDA	50662	Beta vulgaris subsp. maritima	46623294	44218510
PI_540615_FRA	Wascher et al. (2022)	USDA	50398	Beta vulgaris subsp. maritima	75184686	71568070
PI_540618_FRA	Wascher et al. (2022)	USDA	47186	Beta vulgaris subsp. maritima	31658508	29834864
PI_540620_FRA	Wascher et al. (2022)	USDA	50449	Beta vulgaris subsp. maritima	36159094	34464580
PI_540621_FRA	Wascher et al. (2022)	USDA	47187	Beta vulgaris subsp. maritima	31178572	29408676
PI_540625_1_FRA	Wascher et al. (2022)	USDA	50921	Beta vulgaris subsp. maritima	45430944	43681046
PI_540625_FRA	Wascher et al. (2022)	USDA	47188	Beta vulgaris subsp. maritima	29260150	27604016
PI_540631_GBR	Wascher et al. (2022)	USDA	47189	Beta vulgaris subsp. maritima	33562106	31882846
PI_540632_1_GBR	Wascher et al. (2022)	USDA	45324	Beta vulgaris subsp. maritima	75852430	59131062
PI_540632_GBR	Wascher et al. (2022)	USDA	47190	Beta vulgaris subsp. maritima	33999780	32005536
PI_540633_GBR	Wascher et al. (2022)	USDA	47191	Beta vulgaris subsp. maritima	35156088	33647288
PI_540634_GBR	Wascher et al. (2022)	USDA	47192	Beta vulgaris subsp. maritima	31742422	30335690
PI_540635_GBR	Wascher et al. (2022)	USDA	47193	Beta vulgaris subsp. maritima	32078750	30485532
PI_540637_FRA	Wascher et al. (2022)	USDA	47194	Beta vulgaris subsp. maritima	29321528	27918500
PI_540638_1_FRA	Wascher et al. (2022)	USDA	45325	Beta vulgaris subsp. maritima	51830166	40200362
PI_540638_FRA	Wascher et al. (2022)	USDA	47195	Beta vulgaris subsp. maritima	33705382	32163868
PI_540643_FRA	Wascher et al. (2022)	USDA	47196	Beta vulgaris subsp. maritima	48625316	46483426
PI_540645_FRA	Wascher et al. (2022)	USDA	47197	Beta vulgaris subsp. maritima	37370124	35510062
PI_540647_FRA	Wascher et al. (2022)	USDA	47198	Beta vulgaris subsp. maritima	32528694	30789322
PI_540648_FRA	Wascher et al. (2022)	USDA	47199	Beta vulgaris subsp. maritima	35679924	33932554
PI_540652_1_FRA	Wascher et al. (2022)	USDA	45326	Beta vulgaris subsp. maritima	167175842	129993508
PI_540652_FRA	Wascher et al. (2022)	USDA	47200	Beta vulgaris subsp. maritima	33001254	31229958
PI_540653_FRA	Wascher et al. (2022)	USDA	47201	Beta vulgaris subsp. maritima	40291662	38250422
PI_540656_FRA	Wascher et al. (2022)	USDA	50661	Beta vulgaris subsp. maritima	29351406	27809014
PI_540658_FRA	Wascher et al. (2022)	USDA	47202	Beta vulgaris subsp. maritima	33192438	31429848
PI_540659_FRA	Wascher et al. (2022)	USDA	47203	Beta vulgaris subsp. maritima	37136554	35385940
PI_540660_FRA	Wascher et al. (2022)	USDA	47204	Beta vulgaris subsp. maritima	37072132	35464340
PI_540661_FRA	Wascher et al. (2022)	USDA	50660	Beta vulgaris subsp. maritima	32344002	30988472
PI_540662_FRA	Wascher et al. (2022)	USDA	50659	Beta vulgaris subsp. maritima	51579790	48678786
PI_540664_FRA	Wascher et al. (2022)	USDA	47205	Beta vulgaris subsp. maritima	34169686	32494972
PI_540666_FRA	Wascher et al. (2022)	USDA	50658	Beta vulgaris subsp. maritima	30622212	29300410
PI_540667_FRA	Wascher et al. (2022)	USDA	47206	Beta vulgaris subsp. maritima	28067770	26723798
PI_540668_1_DNK	Wascher et al. (2022)	USDA	45371	Beta vulgaris subsp. maritima	54109394	40002108
PI_540668_DNK	Wascher et al. (2022)	USDA	47207	Beta vulgaris subsp. maritima	34970402	33408062
PI_540672_DNK	Wascher et al. (2022)	USDA	47208	Beta vulgaris subsp. maritima	39283812	37379266
PI_540673_DNK	Wascher et al. (2022)	USDA	47209	Beta vulgaris subsp. maritima	31894144	30275082
PI_540674_DNK	Wascher et al. (2022)	USDA	50397	Beta vulgaris subsp. maritima	73079010	70402472
PI_540675_DNK	Wascher et al. (2022)	USDA	45372	Beta vulgaris subsp. maritima	49764240	37241070
PI_540676_1_DNK	Wascher et al. (2022)	USDA	50704	Beta vulgaris subsp. maritima	31319544	29535042
PI_540676_DNK	Wascher et al. (2022)	USDA	45373	Beta vulgaris subsp. maritima	65844236	47845934
PI_540677_DNK	Wascher et al. (2022)	USDA	47210	Beta vulgaris subsp. maritima	30953294	29464794
PI_540678_1_DNK	Wascher et al. (2022)	USDA	45374	Beta vulgaris subsp. maritima	60670388	44776632
PI_540678_DNK	Wascher et al. (2022)	USDA	47211	Beta vulgaris subsp. maritima	32390742	30819382
PI_540682_1_DNK	Wascher et al. (2022)	USDA	45333	Beta vulgaris subsp. maritima	74199564	58126750
PI_540682_DNK	Wascher et al. (2022)	USDA	47212	Beta vulgaris subsp. maritima	30360148	28755044
PI_540684_1_DNK	Wascher et al. (2022)	USDA	45375	Beta vulgaris subsp. maritima	52289638	38781374
PI_540684_DNK	Wascher et al. (2022)	USDA	50447	Beta vulgaris subsp. maritima	31957496	30324898
PI_540685_DNK	Wascher et al. (2022)	USDA	50372	Beta vulgaris subsp. maritima	45220172	43055432
PI_540687_BEL	Wascher et al. (2022)	USDA	50396	Beta vulgaris subsp. maritima	75377694	72630938
PI_540688_BEL	Wascher et al. (2022)	USDA	50395	Beta vulgaris subsp. maritima	61199722	57979332
PI_540691_FRA	Wascher et al. (2022)	USDA	50373	Beta vulgaris subsp. maritima	41837340	39834888
PI_540692_FRA	this study	USDA	50657	Beta vulgaris subsp. maritima	23852436	22800670
PI_540693_FRA	Wascher et al. (2022)	USDA	50374	Beta vulgaris subsp. maritima	29082924	27691388
PI_540699_FRA	this study	USDA	50375	Beta vulgaris subsp. maritima	21294350	20176068
PI_540700_FRA	Wascher et al. (2022)	USDA	50376	Beta vulgaris subsp. maritima	24546914	23480100
PI_540702_FRA	Wascher et al. (2022)	USDA	50656	Beta vulgaris subsp. maritima	37946878	36074352
PI_546378_USA	Wascher et al. (2022)	USDA	50705	Beta vulgaris subsp. maritima	36313800	34292052
PI_546398_ISR	Wascher et al. (2022)	USDA	50922	Beta vulgaris subsp. maritima	41703782	40015304
PI_546405_DNK	Wascher et al. (2022)	USDA	50706	Beta vulgaris subsp. maritima	33458194	31773382
PI_546412_DNK	Wascher et al. (2022)	USDA	50377	Beta vulgaris subsp. maritima	42974390	40819800
PI_546413_1_FRA	this study	USDA	45370	Beta vulgaris subsp. maritima	58254924	43777668
PI_546413_FRA	Wascher et al. (2022)	USDA	50707	Beta vulgaris subsp. maritima	32470650	30599798
PI_546431_GRC	Wascher et al. (2022)	USDA	50709	Beta vulgaris subsp. maritima	36057310	34076702
PI_546436_GRC	Wascher et al. (2022)	USDA	50655	Beta vulgaris subsp. maritima	33993294	32339502
PI_546438_GRC	Wascher et al. (2022)	USDA	50654	Beta vulgaris subsp. maritima	39888588	37709882
PI_546443_GRC	Wascher et al. (2022)	USDA	50452	Beta vulgaris subsp. maritima	32339726	30784922
PI_546519_GRC	Wascher et al. (2022)	USDA	50380	Beta vulgaris subsp. maritima	37067968	35125050
PI_546521_GRC	Wascher et al. (2022)	USDA	50713	Beta vulgaris subsp. maritima	33199608	30945032
PI_546522_GRC	Wascher et al. (2022)	USDA	50421	Beta vulgaris subsp. maritima	36612412	34447520
PI_546528_ITA	Wascher et al. (2022)	USDA	50714	Beta vulgaris subsp. maritima	31938480	29879366
PI_546529_ITA	Wascher et al. (2022)	USDA	45328	Beta vulgaris subsp. maritima	50899092	39488500
PI_562581_2_EGY	Wascher et al. (2022)	USDA	45334	Beta vulgaris subsp. maritima	80226910	63090848
PI_562581_EGY	Wascher et al. (2022)	USDA	50451	Beta vulgaris subsp. maritima	35136080	33514736
PI_562591_EGY	Wascher et al. (2022)	USDA	45364	Beta vulgaris subsp. maritima	101755122	74978718
PI_562599_EGY	Wascher et al. (2022)	USDA	45368	Beta vulgaris subsp. maritima	57373082	43340284
PI_562600_EGY	Wascher et al. (2022)	USDA	45366	Beta vulgaris subsp. maritima	64440862	48096536
PI_562602_EGY	Wascher et al. (2022)	USDA	45367	Beta vulgaris subsp. maritima	59980598	43725264
PI_604031_IRL	Wascher et al. (2022)	USDA	50716	Beta vulgaris subsp. maritima	27254716	25565136
PI_604507_GBR	Wascher et al. (2022)	USDA	50382	Beta vulgaris subsp. maritima	38580242	36531726
PI_604508_GRC	Wascher et al. (2022)	USDA	50384	Beta vulgaris subsp. maritima	35570510	33751326
PI_604509_ITA	Wascher et al. (2022)	USDA	50385	Beta vulgaris subsp. maritima	29628624	28203876
PI_604511_FRA	Wascher et al. (2022)	USDA	43555	Beta vulgaris subsp. maritima	39017376	36626152
PI_604512_GRC	Wascher et al. (2022)	USDA	50445	Beta vulgaris subsp. maritima	28280020	26992464
PI_604513_GRC	Wascher et al. (2022)	USDA	50386	Beta vulgaris subsp. maritima	32151796	30180946
PI_604515_GRC	Wascher et al. (2022)	USDA	50444	Beta vulgaris subsp. maritima	27807864	26536006
PI_604517_GRC	Wascher et al. (2022)	USDA	50442	Beta vulgaris subsp. maritima	31253098	29652682
PI_604520_ESP	Wascher et al. (2022)	USDA	50441	Beta vulgaris subsp. maritima	32463826	30883216
PI_604522_GRC	Wascher et al. (2022)	USDA	50440	Beta vulgaris subsp. maritima	26558990	25150458
PI_604523_GRC	Wascher et al. (2022)	USDA	50439	Beta vulgaris subsp. maritima	27426734	26113970
PI_604524_PRT	Wascher et al. (2022)	USDA	50438	Beta vulgaris subsp. maritima	33813672	32209800
PI_604525_ESP	Wascher et al. (2022)	USDA	50437	Beta vulgaris subsp. maritima	28388876	27008854
PI_604526_PRT	Wascher et al. (2022)	USDA	50434	Beta vulgaris subsp. maritima	30600468	28897222
PI_604527_ESP	Wascher et al. (2022)	USDA	50433	Beta vulgaris subsp. maritima	33170446	31515486
PI_604528_ESP	Wascher et al. (2022)	USDA	50432	Beta vulgaris subsp. maritima	34078046	32467188
PI_604529_1_ESP	Wascher et al. (2022)	USDA	45332	Beta vulgaris subsp. maritima	43833330	33711492
PI_604529_ESP	Wascher et al. (2022)	USDA	50431	Beta vulgaris subsp. maritima	33685982	31273518
PI_604530_FRA	Wascher et al. (2022)	USDA	50388	Beta vulgaris subsp. maritima	77710420	73876952
PI_604535_HRV	Wascher et al. (2022)	USDA	50430	Beta vulgaris subsp. maritima	32669802	30872556
PI_604536_ESP	Wascher et al. (2022)	USDA	50429	Beta vulgaris subsp. maritima	30511644	28291576
PI_604537_PRT	Wascher et al. (2022)	USDA	50428	Beta vulgaris subsp. maritima	33340716	31234516
PI_604538_PRT	Wascher et al. (2022)	USDA	50427	Beta vulgaris subsp. maritima	31211760	29421914
PI_604539_PRT	Wascher et al. (2022)	USDA	50426	Beta vulgaris subsp. maritima	33233222	31345628
PI_604540_ESP	Wascher et al. (2022)	USDA	50425	Beta vulgaris subsp. maritima	37977538	35921084
PI_604541_PRT	Wascher et al. (2022)	USDA	50424	Beta vulgaris subsp. maritima	32761600	30957124
PI_604542_FRA	Wascher et al. (2022)	USDA	50389	Beta vulgaris subsp. maritima	69330096	66036106
PI_604544_FRA	Wascher et al. (2022)	USDA	50390	Beta vulgaris subsp. maritima	54757996	51386534
PI_604547_DEU	Wascher et al. (2022)	USDA	50391	Beta vulgaris subsp. maritima	43309980	41187430
W6_21681_GRC	this study	USDA	50413	Beta vulgaris subsp. maritima	63612788	61032208
WB42_DNK	Rodriguez del Rio et al. (2019)	USDA	WB42	Beta vulgaris subsp. maritima	316843392	297631227
Achat_STRU	Wascher et al. (2022)	STRU	51940	Beta vulgaris subsp. vulgaris	31956924	30646572
Ames_2633_USA	this study	USDA	52613	Beta vulgaris subsp. vulgaris	40562452	39057846
Ames_2649_USA	this study	USDA	43556	Beta vulgaris subsp. vulgaris	31870242	29613474
Ames_2661_USA	this study	USDA	53199	Beta vulgaris subsp. vulgaris	30251332	29190288
Ames_3039_USA	this study	USDA	52614	Beta vulgaris subsp. vulgaris	26077472	25251506
Ames_3049_USA	this study	USDA	52615	Beta vulgaris subsp. vulgaris	29034904	28088202
Armesa_SYNG	Wascher et al. (2022)	SYNG	51952	Beta vulgaris subsp. vulgaris	34990004	33726592
Artus_STRU	Wascher et al. (2022)	STRU	51941	Beta vulgaris subsp. vulgaris	33269882	31772766
Barents_STRU	Wascher et al. (2022)	STRU	51944	Beta vulgaris subsp. vulgaris	36078130	34449312
Belana_SYNG	Wascher et al. (2022)	SYNG	51953	Beta vulgaris subsp. vulgaris	28744784	27701452
Beretta_KWS	Wascher et al. (2022)	KWS	51934	Beta vulgaris subsp. vulgaris	29609004	28297124
BETA_1044_DEU	Wascher et al. (2022)	IPK	53307	Beta vulgaris subsp. vulgaris	25784626	24839404
BETA_1046_DEU	Wascher et al. (2022)	IPK	50927	Beta vulgaris subsp. vulgaris	55775038	53890128
BETA_1049_DEU	Wascher et al. (2022)	IPK	50928	Beta vulgaris subsp. vulgaris	26309024	25447612
BETA_1064_IRN	Wascher et al. (2022)	IPK	53308	Beta vulgaris subsp. vulgaris	52356326	50161146
BETA_1086_DEU	Wascher et al. (2022)	IPK	53309	Beta vulgaris subsp. vulgaris	31425612	30313032
BETA_1110_GBR	Wascher et al. (2022)	IPK	53310	Beta vulgaris subsp. vulgaris	50253210	48718174
BETA_1116_GBR	Wascher et al. (2022)	IPK	53311	Beta vulgaris subsp. vulgaris	30974754	29850060
BETA_1124_GBR	Wascher et al. (2022)	IPK	53312	Beta vulgaris subsp. vulgaris	25265656	24443282
BETA_1125_GBR	Wascher et al. (2022)	IPK	53313	Beta vulgaris subsp. vulgaris	52955818	51009158
BETA_1126_GBR	Wascher et al. (2022)	IPK	53314	Beta vulgaris subsp. vulgaris	26063232	25153902
BETA_1176_GBR	Wascher et al. (2022)	IPK	54002	Beta vulgaris subsp. vulgaris	41928320	39448700
BETA_1178_GBR	Wascher et al. (2022)	IPK	54003	Beta vulgaris subsp. vulgaris	49189754	46465714
BETA_1179_GBR	Wascher et al. (2022)	IPK	54004	Beta vulgaris subsp. vulgaris	67949732	63992028
BETA_1180_GBR	Wascher et al. (2022)	IPK	54005	Beta vulgaris subsp. vulgaris	41640696	39054916
BETA_1181_GBR	Wascher et al. (2022)	IPK	54006	Beta vulgaris subsp. vulgaris	48483424	45575616
BETA_1182_GBR	Wascher et al. (2022)	IPK	54007	Beta vulgaris subsp. vulgaris	73357936	69000718
BETA_1184_GBR	Wascher et al. (2022)	IPK	54008	Beta vulgaris subsp. vulgaris	86727532	81650672
BETA_1186_GBR	Wascher et al. (2022)	IPK	54009	Beta vulgaris subsp. vulgaris	54394390	51067790
BETA_1187_GBR	Wascher et al. (2022)	IPK	54010	Beta vulgaris subsp. vulgaris	42011404	39407220
BETA_1188_GBR	Wascher et al. (2022)	IPK	54011	Beta vulgaris subsp. vulgaris	56660238	52782190
BETA_1189_GBR	Wascher et al. (2022)	IPK	54012	Beta vulgaris subsp. vulgaris	50423238	47322174
BETA_1190_GBR	Wascher et al. (2022)	IPK	54013	Beta vulgaris subsp. vulgaris	48141168	45262274
BETA_1191_GBR	Wascher et al. (2022)	IPK	54014	Beta vulgaris subsp. vulgaris	41651982	39318880
BETA_1192_GBR	Wascher et al. (2022)	IPK	54015	Beta vulgaris subsp. vulgaris	59503596	56208878
BETA_1193_GBR	Wascher et al. (2022)	IPK	54016	Beta vulgaris subsp. vulgaris	43732446	40938184
BETA_1195_GBR	Wascher et al. (2022)	IPK	54017	Beta vulgaris subsp. vulgaris	44869914	42325682
BETA_1196_POL	Wascher et al. (2022)	IPK	54018	Beta vulgaris subsp. vulgaris	96733750	92571920
BETA_1197_SUN	Wascher et al. (2022)	IPK	54019	Beta vulgaris subsp. vulgaris	56342010	53044856
BETA_1198_CHN	Wascher et al. (2022)	IPK	54020	Beta vulgaris subsp. vulgaris	47600812	45242752
BETA_1199_SUN	Wascher et al. (2022)	IPK	54021	Beta vulgaris subsp. vulgaris	30628586	29360442
BETA_1204_SWE	Wascher et al. (2022)	IPK	54022	Beta vulgaris subsp. vulgaris	29943730	28604358
BETA_1214_DEU	Wascher et al. (2022)	IPK	50929	Beta vulgaris subsp. vulgaris	50710438	48715224
BETA_1228_GRC	Wascher et al. (2022)	IPK	50930	Beta vulgaris subsp. vulgaris	24823142	24048544
BETA_1242_DEU	Wascher et al. (2022)	IPK	54023	Beta vulgaris subsp. vulgaris	39989194	38250570
BETA_1245_DEU	Wascher et al. (2022)	IPK	54024	Beta vulgaris subsp. vulgaris	48926656	47000160
BETA_1247_DEU	Wascher et al. (2022)	IPK	54025	Beta vulgaris subsp. vulgaris	28180478	26853430
BETA_1250_na	Wascher et al. (2022)	IPK	54026	Beta vulgaris subsp. vulgaris	31777838	30193578
BETA_1258_DDR	Wascher et al. (2022)	IPK	54027	Beta vulgaris subsp. vulgaris	34144984	32602776
BETA_1261_DEU	Wascher et al. (2022)	IPK	50931	Beta vulgaris subsp. vulgaris	24846878	24048636
BETA_1262_TUR	Wascher et al. (2022)	IPK	51550	Beta vulgaris subsp. vulgaris	30172428	28774292
BETA_1289_AZE	Wascher et al. (2022)	IPK	54028	Beta vulgaris subsp. vulgaris	34869582	33072176
BETA_1290_AZE	Wascher et al. (2022)	IPK	54029	Beta vulgaris subsp. vulgaris	27690328	26455902
BETA_1303_DEU	Wascher et al. (2022)	IPK	54030	Beta vulgaris subsp. vulgaris	25037232	23741940
BETA_1320_ESP	Wascher et al. (2022)	IPK	45346	Beta vulgaris subsp. vulgaris	63091932	48796218
BETA_1323_SUN	Wascher et al. (2022)	IPK	54031	Beta vulgaris subsp. vulgaris	30977154	29449514
BETA_1333_DEU	Wascher et al. (2022)	IPK	54032	Beta vulgaris subsp. vulgaris	29341016	27878002
BETA_1349_DEU	Wascher et al. (2022)	IPK	54033	Beta vulgaris subsp. vulgaris	30033708	28598546
BETA_1350_DEU	Wascher et al. (2022)	IPK	54034	Beta vulgaris subsp. vulgaris	39889882	38114410
BETA_1363_DEU	Wascher et al. (2022)	IPK	54035	Beta vulgaris subsp. vulgaris	37099364	35201932
BETA_1375_DEU	Wascher et al. (2022)	IPK	50932	Beta vulgaris subsp. vulgaris	64995824	63040794
BETA_1399_GBR	Wascher et al. (2022)	IPK	54036	Beta vulgaris subsp. vulgaris	29814884	28408118
BETA_1422_DEU	Wascher et al. (2022)	IPK	54037	Beta vulgaris subsp. vulgaris	29696734	28244906
BETA_1424_DEU	Wascher et al. (2022)	IPK	54038	Beta vulgaris subsp. vulgaris	27252874	25987424
BETA_1431_IRN	Wascher et al. (2022)	IPK	54039	Beta vulgaris subsp. vulgaris	30845636	29474672
BETA_1434_DEU	Wascher et al. (2022)	IPK	54040	Beta vulgaris subsp. vulgaris	32856178	31253136
BETA_1446_DEU	this study	IPK	50933	Beta vulgaris subsp. vulgaris	23451400	22713758
BETA_1481_DEU	Wascher et al. (2022)	IPK	54041	Beta vulgaris subsp. vulgaris	48767044	46779348
BETA_1516_DEU	Wascher et al. (2022)	IPK	54042	Beta vulgaris subsp. vulgaris	35257122	33512738
BETA_1524_SUN	Wascher et al. (2022)	IPK	54043	Beta vulgaris subsp. vulgaris	29984522	28650734
BETA_1532_SUN	Wascher et al. (2022)	IPK	54044	Beta vulgaris subsp. vulgaris	32230928	30667636
BETA_1567_DEU	Wascher et al. (2022)	IPK	50934	Beta vulgaris subsp. vulgaris	30629230	29620706
BETA_1574_DEU	Wascher et al. (2022)	IPK	54045	Beta vulgaris subsp. vulgaris	25751342	24627524
BETA_1578_USA	Wascher et al. (2022)	IPK	54046	Beta vulgaris subsp. vulgaris	31140904	29585068
BETA_1590_na	Wascher et al. (2022)	IPK	54047	Beta vulgaris subsp. vulgaris	53157512	50760862
BETA_165_CHN	Wascher et al. (2022)	IPK	50923	Beta vulgaris subsp. vulgaris	48486994	46673446
BETA_166_1_TJK	Wascher et al. (2022)	IPK	50924	Beta vulgaris subsp. vulgaris	26540890	25726140
BETA_166_TJK	Wascher et al. (2022)	IPK	54048	Beta vulgaris subsp. vulgaris	29368544	28085202
BETA_1773_DEU	Wascher et al. (2022)	IPK	50935	Beta vulgaris subsp. vulgaris	26757398	25824692
BETA_1803_DEU	Wascher et al. (2022)	IPK	51495	Beta vulgaris subsp. vulgaris	28520592	27502360
BETA_1819_na	Wascher et al. (2022)	IPK	54049	Beta vulgaris subsp. vulgaris	26178260	25071250
BETA_1852_GBR	Wascher et al. (2022)	IPK	54050	Beta vulgaris subsp. vulgaris	36142256	33971540
BETA_1856_GBR	Wascher et al. (2022)	IPK	54051	Beta vulgaris subsp. vulgaris	41633050	39422862
BETA_1860_GBR	Wascher et al. (2022)	IPK	54052	Beta vulgaris subsp. vulgaris	38468174	36207464
BETA_1864_GBR	Wascher et al. (2022)	IPK	54053	Beta vulgaris subsp. vulgaris	45476940	42977990
BETA_1866_GBR	Wascher et al. (2022)	IPK	54054	Beta vulgaris subsp. vulgaris	63042518	60181836
BETA_1870_DEU	Wascher et al. (2022)	IPK	54055	Beta vulgaris subsp. vulgaris	66342452	63412488
BETA_1872_GBR	Wascher et al. (2022)	IPK	54056	Beta vulgaris subsp. vulgaris	46295452	44279648
BETA_1877_GBR	Wascher et al. (2022)	IPK	54057	Beta vulgaris subsp. vulgaris	47814356	45989430
BETA_1878_GBR	Wascher et al. (2022)	IPK	54058	Beta vulgaris subsp. vulgaris	64517146	61240350
BETA_1879_GBR	Wascher et al. (2022)	IPK	54059	Beta vulgaris subsp. vulgaris	52876894	50069362
BETA_1903_TUR	Wascher et al. (2022)	IPK	54060	Beta vulgaris subsp. vulgaris	31148722	29443690
BETA_1906_NLD	Wascher et al. (2022)	IPK	51496	Beta vulgaris subsp. vulgaris	28302988	27319222
BETA_1928_GBR	Wascher et al. (2022)	IPK	54061	Beta vulgaris subsp. vulgaris	30687670	28963172
BETA_1932_GBR	Wascher et al. (2022)	IPK	54062	Beta vulgaris subsp. vulgaris	29545108	27911584
BETA_1966_GBR	Wascher et al. (2022)	IPK	54063	Beta vulgaris subsp. vulgaris	27473244	25950482
BETA_1994_na	Wascher et al. (2022)	IPK	54064	Beta vulgaris subsp. vulgaris	34030892	32135832
BETA_2005_DEU	Wascher et al. (2022)	IPK	54065	Beta vulgaris subsp. vulgaris	29344838	27837652
BETA_2009_GBR	Wascher et al. (2022)	IPK	54066	Beta vulgaris subsp. vulgaris	24651716	23128146
BETA_2019_DEU	Wascher et al. (2022)	IPK	54067	Beta vulgaris subsp. vulgaris	55717988	52916908
BETA_2022_SUN	Wascher et al. (2022)	IPK	54068	Beta vulgaris subsp. vulgaris	57287824	54783146
BETA_2099_CZE	Wascher et al. (2022)	IPK	54069	Beta vulgaris subsp. vulgaris	27182180	25553818
BETA_214_ITA	Wascher et al. (2022)	IPK	54070	Beta vulgaris subsp. vulgaris	54985286	52390106
BETA_2145_NLD	Wascher et al. (2022)	IPK	51497	Beta vulgaris subsp. vulgaris	30469978	29394462
BETA_2204_SUN	Wascher et al. (2022)	IPK	54071	Beta vulgaris subsp. vulgaris	45234730	42612090
BETA_2205_SUN	Wascher et al. (2022)	IPK	54072	Beta vulgaris subsp. vulgaris	51502716	48575030
BETA_224_GEO	Wascher et al. (2022)	IPK	50925	Beta vulgaris subsp. vulgaris	55112572	52809090
BETA_2267_SUN	Wascher et al. (2022)	IPK	54073	Beta vulgaris subsp. vulgaris	47732646	44747326
BETA_2269_GBR	Wascher et al. (2022)	IPK	54074	Beta vulgaris subsp. vulgaris	38860034	36294140
BETA_2270_GBR	Wascher et al. (2022)	IPK	54075	Beta vulgaris subsp. vulgaris	61826010	58653762
BETA_2271_GBR	Wascher et al. (2022)	IPK	54076	Beta vulgaris subsp. vulgaris	41723572	39540688
BETA_2272_GBR	Wascher et al. (2022)	IPK	54077	Beta vulgaris subsp. vulgaris	49508662	46768254
BETA_2273_GBR	Wascher et al. (2022)	IPK	54078	Beta vulgaris subsp. vulgaris	63359930	60442232
BETA_2274_GBR	Wascher et al. (2022)	IPK	54079	Beta vulgaris subsp. vulgaris	52209006	49743088
BETA_2275_GBR	Wascher et al. (2022)	IPK	54080	Beta vulgaris subsp. vulgaris	25840654	24149034
BETA_2277_GBR	Wascher et al. (2022)	IPK	54081	Beta vulgaris subsp. vulgaris	28835858	26977090
BETA_2278_GBR	Wascher et al. (2022)	IPK	54082	Beta vulgaris subsp. vulgaris	28551742	26685836
BETA_2279_GBR	Wascher et al. (2022)	IPK	54083	Beta vulgaris subsp. vulgaris	40389710	37902022
BETA_265_GEO	Wascher et al. (2022)	IPK	54084	Beta vulgaris subsp. vulgaris	35648472	33583596
BETA_268_1_TJK	Wascher et al. (2022)	IPK	50926	Beta vulgaris subsp. vulgaris	26208842	25460072
BETA_268_TJK	Wascher et al. (2022)	IPK	54085	Beta vulgaris subsp. vulgaris	30353734	28475362
BETA_269_TJK	Wascher et al. (2022)	IPK	54086	Beta vulgaris subsp. vulgaris	25874340	24098084
BETA_347_CHN	Wascher et al. (2022)	IPK	54087	Beta vulgaris subsp. vulgaris	30838922	28929982
BETA_901_na	Wascher et al. (2022)	IPK	54088	Beta vulgaris subsp. vulgaris	32835888	30933084
BETA_91_na	Wascher et al. (2022)	IPK	54089	Beta vulgaris subsp. vulgaris	50752016	48631032
BETA_952_DEU	Wascher et al. (2022)	IPK	54090	Beta vulgaris subsp. vulgaris	30979858	29090620
BETA_974_DEU	Wascher et al. (2022)	IPK	54091	Beta vulgaris subsp. vulgaris	26378442	24533720
BETA_987_DEU	Wascher et al. (2022)	IPK	54092	Beta vulgaris subsp. vulgaris	25786384	23969474
BETA_988_na	Wascher et al. (2022)	IPK	54093	Beta vulgaris subsp. vulgaris	53011700	50292724
BETA_993_DEU	Wascher et al. (2022)	IPK	54094	Beta vulgaris subsp. vulgaris	26284568	24573140
Brigitta_KWS	Wascher et al. (2022)	KWS	51925	Beta vulgaris subsp. vulgaris	31366574	30156848
Brix_STRU	Wascher et al. (2022)	STRU	51943	Beta vulgaris subsp. vulgaris	36055022	34536592
Cardamone_SYNG	Wascher et al. (2022)	SYNG	51951	Beta vulgaris subsp. vulgaris	32766122	31228748
ChardM4021_KWS	Lehner et al. (2021)	KWS	Mangold	Beta vulgaris subsp. vulgaris	296219088	266807170
Charly_STRU	Wascher et al. (2022)	STRU	51939	Beta vulgaris subsp. vulgaris	34503958	33011630
Contenta_SYNG	Wascher et al. (2022)	SYNG	51947	Beta vulgaris subsp. vulgaris	28130688	27044598
EL-A015030_USA	Wascher et al. (2022)	ELA	51956	Beta vulgaris subsp. vulgaris	28558506	27281352
EL-A022469_USA	Wascher et al. (2022)	ELA	51958	Beta vulgaris subsp. vulgaris	28436360	27401828
EL-A022806_USA	Wascher et al. (2022)	ELA	51959	Beta vulgaris subsp. vulgaris	28284146	27173936
EL-A024961_USA	Wascher et al. (2022)	ELA	52569	Beta vulgaris subsp. vulgaris	24081316	23342860
EL-A024967_USA	Wascher et al. (2022)	ELA	52570	Beta vulgaris subsp. vulgaris	52229262	50305796
EL-A027015_USA	Wascher et al. (2022)	ELA	52572	Beta vulgaris subsp. vulgaris	55354220	53530882
EL-A027149_USA	Wascher et al. (2022)	ELA	52574	Beta vulgaris subsp. vulgaris	32776046	31631200
EL-A027154_USA	Wascher et al. (2022)	ELA	52576	Beta vulgaris subsp. vulgaris	25447396	24583482
EL-A027158_USA	this study	ELA	52577	Beta vulgaris subsp. vulgaris	16882010	16443740
EL-A029686_USA	Wascher et al. (2022)	ELA	52578	Beta vulgaris subsp. vulgaris	39310386	37917344
EL-A1200001_USA	Wascher et al. (2022)	ELA	52581	Beta vulgaris subsp. vulgaris	31658034	30632198
EL-A1200026_USA	Wascher et al. (2022)	ELA	52582	Beta vulgaris subsp. vulgaris	27122080	26164560
EL-A1200027_USA	Wascher et al. (2022)	ELA	52583	Beta vulgaris subsp. vulgaris	45732142	44289078
EL-A1200035_USA	Wascher et al. (2022)	ELA	52584	Beta vulgaris subsp. vulgaris	40385432	39331706
EL-A1200036_USA	Wascher et al. (2022)	ELA	52585	Beta vulgaris subsp. vulgaris	36812048	35862974
EL-A1200037_USA	Wascher et al. (2022)	ELA	52586	Beta vulgaris subsp. vulgaris	37518014	36324548
EL-A1201898_USA	Wascher et al. (2022)	ELA	52587	Beta vulgaris subsp. vulgaris	35400172	34343592
EL-A1303848_USA	Wascher et al. (2022)	ELA	52588	Beta vulgaris subsp. vulgaris	35849814	34843576
EL-A1401296_USA	Wascher et al. (2022)	ELA	52589	Beta vulgaris subsp. vulgaris	36913582	35708840
EL-A1401298_USA	this study	ELA	52590	Beta vulgaris subsp. vulgaris	17925072	17372924
EL-A1401300_USA	Wascher et al. (2022)	ELA	52591	Beta vulgaris subsp. vulgaris	39672476	38575246
EL-A1401304_USA	Wascher et al. (2022)	ELA	52592	Beta vulgaris subsp. vulgaris	37578954	36664600
EL-A1402159_USA	Wascher et al. (2022)	ELA	52593	Beta vulgaris subsp. vulgaris	44333492	43015674
EL-A1402161_USA	Wascher et al. (2022)	ELA	52594	Beta vulgaris subsp. vulgaris	57343530	55656600
EL-A1402162_USA	Wascher et al. (2022)	ELA	52595	Beta vulgaris subsp. vulgaris	36799598	35872890
EL-A1402163_USA	Wascher et al. (2022)	ELA	52596	Beta vulgaris subsp. vulgaris	47597424	46312750
EL-A1500005_USA	Wascher et al. (2022)	ELA	52598	Beta vulgaris subsp. vulgaris	32949426	31980530
EL-A1501103_USA	Wascher et al. (2022)	ELA	52599	Beta vulgaris subsp. vulgaris	35537864	34208686
EL-A1600008_USA	Wascher et al. (2022)	ELA	52602	Beta vulgaris subsp. vulgaris	26223512	24487944
EL-A1600013_USA	Wascher et al. (2022)	ELA	52603	Beta vulgaris subsp. vulgaris	31488914	30336970
EL-A1600014_USA	Wascher et al. (2022)	ELA	52604	Beta vulgaris subsp. vulgaris	29752830	28623144
EL-A1600015_USA	Wascher et al. (2022)	ELA	52605	Beta vulgaris subsp. vulgaris	32517630	31133334
EL-A1600016_USA	Wascher et al. (2022)	ELA	52606	Beta vulgaris subsp. vulgaris	27202920	26243040
EL-A1600019_USA	Wascher et al. (2022)	ELA	52607	Beta vulgaris subsp. vulgaris	30839070	29660174
EL-A1600020_USA	Wascher et al. (2022)	ELA	52608	Beta vulgaris subsp. vulgaris	46382414	44605774
EL-A1600021_USA	Wascher et al. (2022)	ELA	52609	Beta vulgaris subsp. vulgaris	32804904	31636126
EL-A1600022_USA	Wascher et al. (2022)	ELA	52610	Beta vulgaris subsp. vulgaris	38706788	37132452
EL-A1600024_USA	Wascher et al. (2022)	ELA	52611	Beta vulgaris subsp. vulgaris	27730880	26711196
EL-A1600025_USA	Wascher et al. (2022)	ELA	52612	Beta vulgaris subsp. vulgaris	27454358	26500472
Esperanza_KWS	Wascher et al. (2022)	KWS	51926	Beta vulgaris subsp. vulgaris	33827520	32652566
Evelina_KWS	Wascher et al. (2022)	KWS	51930	Beta vulgaris subsp. vulgaris	39247448	37380438
Gerty_KWS	Wascher et al. (2022)	KWS	51933	Beta vulgaris subsp. vulgaris	31745404	30334520
KDHBv_KWS	Dohm et al. (2014)	KWS	KDHBv	Beta vulgaris subsp. vulgaris	255121612	231153508
Kleist_STRU	Wascher et al. (2022)	STRU	51942	Beta vulgaris subsp. vulgaris	31175084	29873082
Kopernikus_STRU	Wascher et al. (2022)	STRU	51935	Beta vulgaris subsp. vulgaris	32021860	30781968
Kuehn_STRU	Wascher et al. (2022)	STRU	51936	Beta vulgaris subsp. vulgaris	35081874	33356182
KWS2320_KWS	Dohm et al. (2014)	KWS	RefBv	Beta vulgaris subsp. vulgaris	209287296	187256306
Laetitia_KWS	Wascher et al. (2022)	KWS	51931	Beta vulgaris subsp. vulgaris	32528286	30616020
Ludwina_KWS	Wascher et al. (2022)	KWS	51928	Beta vulgaris subsp. vulgaris	32030038	30647782
Malvina_KWS	Wascher et al. (2022)	KWS	51927	Beta vulgaris subsp. vulgaris	46828242	44936386
Monsun_SYNG	Wascher et al. (2022)	SYNG	51949	Beta vulgaris subsp. vulgaris	27111524	26048300
Nero_SYNG	Wascher et al. (2022)	SYNG	51948	Beta vulgaris subsp. vulgaris	30739658	29621458
NSL_176303_YUG	this study	USDA	53200	Beta vulgaris subsp. vulgaris	28723070	27796118
NSL_176304_YUG	this study	USDA	53201	Beta vulgaris subsp. vulgaris	25310556	24586780
Oxalide_SYNG	Wascher et al. (2022)	SYNG	51946	Beta vulgaris subsp. vulgaris	30588214	29278830
Pauletta_KWS	Wascher et al. (2022)	KWS	51929	Beta vulgaris subsp. vulgaris	32207180	30759204
PI_116809_IND	Wascher et al. (2022)	USDA	43557	Beta vulgaris subsp. vulgaris	41712606	38818924
PI_120705_TUR	Wascher et al. (2022)	USDA	53202	Beta vulgaris subsp. vulgaris	30831688	29759164
PI_142808_IRN	Wascher et al. (2022)	USDA	51507	Beta vulgaris subsp. vulgaris	26006506	25196366
PI_142820_IRN	Wascher et al. (2022)	USDA	51503	Beta vulgaris subsp. vulgaris	33785304	32651246
PI_165013_TUR	Wascher et al. (2022)	USDA	53203	Beta vulgaris subsp. vulgaris	51542478	49661390
PI_165062_TUR	Wascher et al. (2022)	USDA	53204	Beta vulgaris subsp. vulgaris	25698578	24864692
PI_169016_TUR	Wascher et al. (2022)	USDA	53205	Beta vulgaris subsp. vulgaris	37185096	36025676
PI_169018_TUR	Wascher et al. (2022)	USDA	53206	Beta vulgaris subsp. vulgaris	27879680	27031022
PI_171506_TUR	Wascher et al. (2022)	USDA	53207	Beta vulgaris subsp. vulgaris	24311576	23620144
PI_171515_TUR	Wascher et al. (2022)	USDA	53208	Beta vulgaris subsp. vulgaris	54535714	52951450
PI_171517_TUR	Wascher et al. (2022)	USDA	53209	Beta vulgaris subsp. vulgaris	29993758	29056118
PI_175594_TUR	Wascher et al. (2022)	USDA	53210	Beta vulgaris subsp. vulgaris	25587278	24882436
PI_175601_TUR	Wascher et al. (2022)	USDA	53211	Beta vulgaris subsp. vulgaris	31119858	30088578
PI_176424_TUR	Wascher et al. (2022)	USDA	53212	Beta vulgaris subsp. vulgaris	27165794	26249584
PI_177269_TUR	Wascher et al. (2022)	USDA	53213	Beta vulgaris subsp. vulgaris	50415238	48704684
PI_179173_TUR	Wascher et al. (2022)	USDA	53214	Beta vulgaris subsp. vulgaris	25264574	24410424
PI_179174_TUR	Wascher et al. (2022)	USDA	53230	Beta vulgaris subsp. vulgaris	28591538	27762928
PI_181717_LBN	Wascher et al. (2022)	USDA	43572	Beta vulgaris subsp. vulgaris	41145886	38782794
PI_182146_TUR	this study	USDA	53231	Beta vulgaris subsp. vulgaris	23878676	23107554
PI_206408_TUR	Wascher et al. (2022)	USDA	53232	Beta vulgaris subsp. vulgaris	49666526	47989472
PI_220508_AFG	Wascher et al. (2022)	USDA	53233	Beta vulgaris subsp. vulgaris	27199202	26148026
PI_220645_AFG	Wascher et al. (2022)	USDA	53234	Beta vulgaris subsp. vulgaris	65019872	62697020
PI_222769_IRN	Wascher et al. (2022)	USDA	53235	Beta vulgaris subsp. vulgaris	40963670	39613060
PI_232889_HUN	Wascher et al. (2022)	USDA	52600	Beta vulgaris subsp. vulgaris	27990096	26965202
PI_232893_HUN	Wascher et al. (2022)	USDA	53236	Beta vulgaris subsp. vulgaris	26210270	25381760
PI_251042_1_SRB	Wascher et al. (2022)	USDA	53237	Beta vulgaris subsp. vulgaris	25970488	25053830
PI_251042_SRB	Wascher et al. (2022)	USDA	51508	Beta vulgaris subsp. vulgaris	26765472	25624832
PI_264152_IRL	Wascher et al. (2022)	USDA	53238	Beta vulgaris subsp. vulgaris	26171078	25247876
PI_266100_POL	Wascher et al. (2022)	USDA	53239	Beta vulgaris subsp. vulgaris	32528806	31549672
PI_266101_POL	Wascher et al. (2022)	USDA	53240	Beta vulgaris subsp. vulgaris	31404642	30499026
PI_266102_POL	Wascher et al. (2022)	USDA	53241	Beta vulgaris subsp. vulgaris	41685588	40212644
PI_266103_POL	Wascher et al. (2022)	USDA	53242	Beta vulgaris subsp. vulgaris	26620020	25837352
PI_266104_POL	Wascher et al. (2022)	USDA	53243	Beta vulgaris subsp. vulgaris	29697414	28862648
PI_269873_PAK	Wascher et al. (2022)	USDA	53244	Beta vulgaris subsp. vulgaris	25243836	24516910
PI_269875_PAK	Wascher et al. (2022)	USDA	53245	Beta vulgaris subsp. vulgaris	60517378	58457490
PI_274392_POL	Wascher et al. (2022)	USDA	53251	Beta vulgaris subsp. vulgaris	56775724	54520348
PI_274393_POL	Wascher et al. (2022)	USDA	53252	Beta vulgaris subsp. vulgaris	73775644	71601370
PI_274394_POL	Wascher et al. (2022)	USDA	53253	Beta vulgaris subsp. vulgaris	45829438	44273558
PI_274395_POL	this study	USDA	53254	Beta vulgaris subsp. vulgaris	23797350	23144772
PI_285592_POL	Wascher et al. (2022)	USDA	53255	Beta vulgaris subsp. vulgaris	56785052	54726404
PI_285593_POL	Wascher et al. (2022)	USDA	53256	Beta vulgaris subsp. vulgaris	49777984	48328688
PI_285594_POL	Wascher et al. (2022)	USDA	53257	Beta vulgaris subsp. vulgaris	31151100	30110258
PI_285595_POL	Wascher et al. (2022)	USDA	53258	Beta vulgaris subsp. vulgaris	59540764	57617666
PI_286501_POL	Wascher et al. (2022)	USDA	53259	Beta vulgaris subsp. vulgaris	27743814	26947882
PI_286502_POL	Wascher et al. (2022)	USDA	53260	Beta vulgaris subsp. vulgaris	29168054	28256518
PI_355958_HUN	Wascher et al. (2022)	USDA	53261	Beta vulgaris subsp. vulgaris	33356896	32268996
PI_355959_UKR	Wascher et al. (2022)	USDA	53262	Beta vulgaris subsp. vulgaris	47216800	45838992
PI_355960_UKR	Wascher et al. (2022)	USDA	53263	Beta vulgaris subsp. vulgaris	49289032	47823242
PI_355961_HUN	Wascher et al. (2022)	USDA	53264	Beta vulgaris subsp. vulgaris	29204024	28344692
PI_355962_UKR	Wascher et al. (2022)	USDA	53265	Beta vulgaris subsp. vulgaris	57721880	55615872
PI_355963_SUN	Wascher et al. (2022)	USDA	52573	Beta vulgaris subsp. vulgaris	24562738	23735470
PI_355964_SUN	Wascher et al. (2022)	USDA	53266	Beta vulgaris subsp. vulgaris	51639898	49865406
PI_357361_MKD	Wascher et al. (2022)	USDA	52601	Beta vulgaris subsp. vulgaris	32147302	30762684
PI_357367_MKD	Wascher et al. (2022)	USDA	53267	Beta vulgaris subsp. vulgaris	45571528	44000290
PI_368376_MKD	Wascher et al. (2022)	USDA	53268	Beta vulgaris subsp. vulgaris	24445420	23825514
PI_381638_LVA	Wascher et al. (2022)	USDA	53269	Beta vulgaris subsp. vulgaris	32078042	31068022
PI_381643_SUN	Wascher et al. (2022)	USDA	53270	Beta vulgaris subsp. vulgaris	27441990	26563312
PI_381647_SUN	Wascher et al. (2022)	USDA	53271	Beta vulgaris subsp. vulgaris	24554152	23713536
PI_381649_UKR	Wascher et al. (2022)	USDA	53272	Beta vulgaris subsp. vulgaris	41727234	40592462
PI_386206_SUN	Wascher et al. (2022)	USDA	53273	Beta vulgaris subsp. vulgaris	60639134	58633714
PI_386209_SUN	Wascher et al. (2022)	USDA	53274	Beta vulgaris subsp. vulgaris	44880720	43492120
PI_407525_SUN	Wascher et al. (2022)	USDA	53275	Beta vulgaris subsp. vulgaris	29253876	28404862
PI_467869_1_CHN	Wascher et al. (2022)	USDA	53276	Beta vulgaris subsp. vulgaris	26860516	25951254
PI_467869_CHN	Wascher et al. (2022)	USDA	51505	Beta vulgaris subsp. vulgaris	31833914	30712126
PI_467870_CHN	Wascher et al. (2022)	USDA	53277	Beta vulgaris subsp. vulgaris	68190282	65850868
PI_467871_CHN	Wascher et al. (2022)	USDA	53278	Beta vulgaris subsp. vulgaris	31514848	30554928
PI_467874_CHN	Wascher et al. (2022)	USDA	53279	Beta vulgaris subsp. vulgaris	29284696	28381028
PI_467875_CHN	Wascher et al. (2022)	USDA	53280	Beta vulgaris subsp. vulgaris	27462414	26541622
PI_467876_CHN	Wascher et al. (2022)	USDA	53281	Beta vulgaris subsp. vulgaris	36064018	34693504
PI_467878_CHN	Wascher et al. (2022)	USDA	53282	Beta vulgaris subsp. vulgaris	48745236	47054380
PI_467879_CHN	Wascher et al. (2022)	USDA	53283	Beta vulgaris subsp. vulgaris	63761146	61371056
PI_470089_DEU	Wascher et al. (2022)	USDA	53284	Beta vulgaris subsp. vulgaris	25283274	24474152
PI_470093_HUN	Wascher et al. (2022)	USDA	53285	Beta vulgaris subsp. vulgaris	45035366	43487324
PI_470094_USA	Wascher et al. (2022)	USDA	53286	Beta vulgaris subsp. vulgaris	28385040	27663246
PI_470095_HUN	Wascher et al. (2022)	USDA	53287	Beta vulgaris subsp. vulgaris	26598480	25877266
PI_502293_UZB	Wascher et al. (2022)	USDA	53288	Beta vulgaris subsp. vulgaris	34737196	33786158
PI_505830_SUN	Wascher et al. (2022)	USDA	53289	Beta vulgaris subsp. vulgaris	47437950	45900874
PI_518156_CHN	Wascher et al. (2022)	USDA	53290	Beta vulgaris subsp. vulgaris	62812194	60795320
PI_518157_CHN	Wascher et al. (2022)	USDA	53291	Beta vulgaris subsp. vulgaris	24831584	24196436
PI_518158_CHN	Wascher et al. (2022)	USDA	53292	Beta vulgaris subsp. vulgaris	31025764	30154628
PI_518159_CHN	Wascher et al. (2022)	USDA	53293	Beta vulgaris subsp. vulgaris	46717374	45259356
PI_518160_CHN	Wascher et al. (2022)	USDA	53294	Beta vulgaris subsp. vulgaris	24278730	23556632
PI_518161_CHN	Wascher et al. (2022)	USDA	53295	Beta vulgaris subsp. vulgaris	24217726	23611238
PI_518163_CHN	Wascher et al. (2022)	USDA	53296	Beta vulgaris subsp. vulgaris	51499400	49563716
PI_518165_CHN	Wascher et al. (2022)	USDA	53297	Beta vulgaris subsp. vulgaris	63534530	61390460
PI_518311_GBR	Wascher et al. (2022)	USDA	50402	Beta vulgaris subsp. vulgaris	79261378	76393558
PI_535834_POL	Wascher et al. (2022)	USDA	53299	Beta vulgaris subsp. vulgaris	30828518	29766524
PI_535840_POL	Wascher et al. (2022)	USDA	53301	Beta vulgaris subsp. vulgaris	77223296	74570968
PI_546414_FRA	Wascher et al. (2022)	USDA	50708	Beta vulgaris subsp. vulgaris	39139724	36727478
PI_546538_GRC	Wascher et al. (2022)	USDA	45329	Beta vulgaris subsp. vulgaris	47234864	36175056
PI_590614_FRA	Wascher et al. (2022)	USDA	51504	Beta vulgaris subsp. vulgaris	28879668	27906824
PI_590615_FRA	Wascher et al. (2022)	USDA	53302	Beta vulgaris subsp. vulgaris	25862882	24983966
PI_590616_FRA	Wascher et al. (2022)	USDA	53303	Beta vulgaris subsp. vulgaris	49300664	47540548
PI_590838_USA	Wascher et al. (2022)	USDA	51506	Beta vulgaris subsp. vulgaris	30018036	29057166
PI_604521_DEU	Wascher et al. (2022)	USDA	45330	Beta vulgaris subsp. vulgaris	61099472	47906724
PI_605413_USA	Wascher et al. (2022)	USDA	43558	Beta vulgaris subsp. vulgaris	30677600	28459710
PI_610265_USA	Wascher et al. (2022)	USDA	53304	Beta vulgaris subsp. vulgaris	24485224	23716392
PI_610268_USA	Wascher et al. (2022)	USDA	53305	Beta vulgaris subsp. vulgaris	29132188	28165224
PI_628755_USA	Wascher et al. (2022)	USDA	51955	Beta vulgaris subsp. vulgaris	33399390	32077866
PI_631354_USA	Wascher et al. (2022)	USDA	53306	Beta vulgaris subsp. vulgaris	24722302	23983848
PI_633945_USA	Wascher et al. (2022)	USDA	51499	Beta vulgaris subsp. vulgaris	29344760	28243668
PI_633947_USA	Wascher et al. (2022)	USDA	51500	Beta vulgaris subsp. vulgaris	29251706	28057796
PI_633949_USA	Wascher et al. (2022)	USDA	51502	Beta vulgaris subsp. vulgaris	27905050	27018538
PI_633950_USA	Wascher et al. (2022)	USDA	51501	Beta vulgaris subsp. vulgaris	30969594	29722134
PI_663212_USA	Wascher et al. (2022)	USDA	52568	Beta vulgaris subsp. vulgaris	47282236	45455572
PI_663878_USA	Wascher et al. (2022)	USDA	51498	Beta vulgaris subsp. vulgaris	28365010	27333054
PI_664912_USA	Wascher et al. (2022)	USDA	51957	Beta vulgaris subsp. vulgaris	30676342	29453908
PI_664914_USA	Wascher et al. (2022)	USDA	52579	Beta vulgaris subsp. vulgaris	25365710	24210560
PI_664916_USA	Wascher et al. (2022)	USDA	52580	Beta vulgaris subsp. vulgaris	54712400	52579096
PI_664922_USA	Wascher et al. (2022)	USDA	52571	Beta vulgaris subsp. vulgaris	35641040	34511452
PI_664923_USA	Wascher et al. (2022)	USDA	52575	Beta vulgaris subsp. vulgaris	29312446	28318488
PI_674103_USA	Wascher et al. (2022)	USDA	52597	Beta vulgaris subsp. vulgaris	34074552	33065788
Premiere_STRU	Wascher et al. (2022)	STRU	51937	Beta vulgaris subsp. vulgaris	35281892	33688206
Probus_SYNG	Wascher et al. (2022)	SYNG	51945	Beta vulgaris subsp. vulgaris	29793780	28558848
Punkta_SYNG	Wascher et al. (2022)	SYNG	51950	Beta vulgaris subsp. vulgaris	38647398	37225716
Rasta_SYNG	Wascher et al. (2022)	SYNG	51954	Beta vulgaris subsp. vulgaris	30622966	29450562
Timur_STRU	Wascher et al. (2022)	STRU	51938	Beta vulgaris subsp. vulgaris	32610530	31104918
UMSBv_STRU	Dohm et al. (2014)	STRU	UMSBv	Beta vulgaris subsp. vulgaris	312454168	312447644
Vivianna_KWS	Wascher et al. (2022)	KWS	51932	Beta vulgaris subsp. vulgaris	28748898	27571110
YMoBv_SYNG	Dohm et al. (2014)	SYNG	YMoBv	Beta vulgaris subsp. vulgaris	188923544	188019974
YTiBv_SYNG	Dohm et al. (2014)	SYNG	YTiBv	Beta vulgaris subsp. vulgaris	173515828	173034386
