# Supplementary material for: Genomic variation in the genus Beta based on 656 sequenced beet genomes
Source: Sci Rep. 2023 May 27;13:8654. doi: 10.1038/s41598-023-35691-7 (PMC10224960; doi:10.1038/s41598-023-35691-7)
Supplement: Supplementary file 3 — Supplementary Table S2. [file 41598_2023_35691_MOESM3_ESM.xlsx]

## Sheet: Felkel_etal_Table_S2
Bvchr1.sca001	1601000	1602000	1
Bvchr1.sca001	1602000	1603000	1
Bvchr1.sca001	2335000	2336000	2
Bvchr1.sca001	2336000	2337000	2
Bvchr1.sca001	2337000	2338000	2
Bvchr1.sca001	2338000	2339000	2
Bvchr1.sca001	2339000	2340000	2
Bvchr1.sca001	2340000	2341000	2
Bvchr1.sca001	2341000	2342000	2
Bvchr1.sca001	2342000	2343000	2
Bvchr1.sca001	2343000	2344000	2
Bvchr1.sca001	2344000	2345000	2
Bvchr1.sca001	2375000	2376000	2
Bvchr1.sca001	2376000	2377000	2
Bvchr1.sca001	2380000	2381000	2
Bvchr1.sca001	2381000	2382000	2
Bvchr1.sca001	2382000	2383000	2
Bvchr1.sca001	2383000	2384000	2
Bvchr1.sca001	2384000	2385000	2
Bvchr1.sca001	2385000	2386000	2
Bvchr1.sca001	2390000	2391000	2
Bvchr1.sca001	2391000	2392000	2
Bvchr1.sca001	2392000	2393000	2
Bvchr1.sca001	2393000	2394000	2
Bvchr1.sca001	2394000	2395000	2
Bvchr1.sca001	2395000	2396000	2
Bvchr1.sca001	2396000	2397000	2
Bvchr1.sca001	2397000	2398000	2
Bvchr1.sca001	2398000	2399000	2
Bvchr1.sca001	2499000	2500000	1
Bvchr1.sca001	2500000	2501000	1
Bvchr1.sca001	2501000	2502000	1
Bvchr1.sca001	2518000	2519000	1
Bvchr1.sca001	2519000	2520000	1
Bvchr1.sca001	2524000	2525000	1
Bvchr1.sca001	2525000	2526000	1
Bvchr1.sca001	2526000	2527000	1
Bvchr1.sca001	2552000	2553000	2
Bvchr1.sca001	2553000	2554000	2
Bvchr1.sca001	2554000	2555000	2
Bvchr1.sca001	2559000	2560000	2
Bvchr1.sca001	2560000	2561000	2
Bvchr1.sca001	2587000	2588000	2
Bvchr1.sca001	2588000	2589000	2
Bvchr1.sca001	2589000	2590000	2
Bvchr1.sca001	2590000	2591000	2
Bvchr1.sca001	2591000	2592000	2
Bvchr1.sca001	2592000	2593000	2
Bvchr1.sca001	2593000	2594000	2
Bvchr1.sca001	2594000	2595000	2
Bvchr1.sca001	2595000	2596000	2
Bvchr1.sca001	2596000	2597000	2
Bvchr1.sca001	2597000	2598000	2
Bvchr1.sca001	2598000	2599000	2
Bvchr1.sca001	2599000	2600000	2
Bvchr1.sca001	2600000	2601000	2
Bvchr1.sca001	2601000	2602000	2
Bvchr1.sca001	2602000	2603000	2
Bvchr1.sca001	2603000	2604000	2
Bvchr1.sca001	2604000	2605000	2
Bvchr1.sca001	2605000	2606000	2
Bvchr1.sca001	2606000	2607000	2
Bvchr1.sca001	2607000	2608000	2
Bvchr1.sca001	2608000	2609000	2
Bvchr1.sca001	2609000	2610000	2
Bvchr1.sca001	2610000	2611000	2
Bvchr1.sca001	2611000	2612000	2
Bvchr1.sca001	2612000	2613000	2
Bvchr1.sca001	2613000	2614000	2
Bvchr1.sca001	2614000	2615000	2
Bvchr1.sca001	2615000	2616000	2
Bvchr1.sca001	2616000	2617000	2
Bvchr1.sca001	2617000	2618000	2
Bvchr1.sca001	2618000	2619000	2
Bvchr1.sca001	2619000	2620000	2
Bvchr1.sca001	2620000	2621000	2
Bvchr1.sca001	2621000	2622000	2
Bvchr1.sca001	2622000	2623000	2
Bvchr1.sca001	2623000	2624000	2
Bvchr1.sca001	2624000	2625000	2
Bvchr1.sca001	2625000	2626000	2
Bvchr1.sca001	2629000	2630000	2
Bvchr1.sca001	2630000	2631000	2
Bvchr1.sca001	2631000	2632000	2
Bvchr1.sca001	2632000	2633000	2
Bvchr1.sca001	2633000	2634000	2
Bvchr1.sca001	2638000	2639000	2
Bvchr1.sca001	2639000	2640000	2
Bvchr1.sca001	2640000	2641000	2
Bvchr1.sca001	2641000	2642000	2
Bvchr1.sca001	2642000	2643000	2
Bvchr1.sca001	2643000	2644000	2
Bvchr1.sca001	2796000	2797000	1
Bvchr1.sca001	2797000	2798000	1
Bvchr1.sca001	2798000	2799000	1
Bvchr1.sca001	2799000	2800000	1
Bvchr1.sca001	2800000	2801000	2
Bvchr1.sca001	2801000	2802000	2
Bvchr1.sca001	2802000	2803000	2
Bvchr1.sca001	2803000	2804000	2
Bvchr1.sca001	2828000	2829000	2
Bvchr1.sca001	2829000	2830000	2
Bvchr1.sca001	2893000	2894000	1
Bvchr1.sca001	3226000	3227000	2
Bvchr1.sca001	3227000	3228000	2
Bvchr1.sca001	3542000	3543000	2
Bvchr1.sca001	3543000	3544000	2
Bvchr1.sca001	3544000	3545000	2
Bvchr1.sca001	3545000	3546000	2
Bvchr1.sca001	3565000	3566000	2
Bvchr1.sca001	3566000	3567000	2
Bvchr1.sca001	3567000	3568000	2
Bvchr1.sca001	3568000	3569000	2
Bvchr1.sca001	3569000	3570000	2
Bvchr1.sca001	3578000	3579000	2
Bvchr1.sca001	3579000	3580000	2
Bvchr1.sca001	3584000	3585000	2
Bvchr1.sca001	3585000	3586000	2
Bvchr1.sca001	3586000	3587000	2
Bvchr1.sca001	3587000	3588000	2
Bvchr1.sca001	3588000	3589000	2
Bvchr1.sca001	3589000	3590000	2
Bvchr1.sca001	3590000	3591000	2
Bvchr1.sca001	3591000	3592000	2
Bvchr1.sca001	3592000	3593000	2
Bvchr1.sca001	3593000	3594000	2
Bvchr1.sca001	3598000	3599000	2
Bvchr1.sca001	3599000	3600000	2
Bvchr1.sca001	3600000	3601000	2
Bvchr1.sca001	3601000	3602000	2
Bvchr1.sca001	3604000	3605000	2
Bvchr1.sca001	3605000	3606000	2
Bvchr1.sca001	3606000	3607000	2
Bvchr1.sca001	3607000	3608000	2
Bvchr1.sca001	3608000	3609000	2
Bvchr1.sca001	3609000	3610000	2
Bvchr1.sca001	3610000	3611000	2
Bvchr1.sca001	3611000	3612000	2
Bvchr1.sca001	3612000	3613000	2
Bvchr1.sca001	3613000	3614000	2
Bvchr1.sca001	3614000	3615000	2
Bvchr1.sca001	3615000	3616000	2
Bvchr1.sca001	3616000	3617000	2
Bvchr1.sca001	3617000	3618000	2
Bvchr1.sca001	3618000	3619000	2
Bvchr1.sca001	3619000	3620000	2
Bvchr1.sca001	3620000	3621000	2
Bvchr1.sca001	3621000	3622000	2
Bvchr1.sca001	3622000	3623000	2
Bvchr1.sca001	3623000	3624000	2
Bvchr1.sca001	3624000	3625000	2
Bvchr1.sca001	3625000	3626000	2
Bvchr1.sca001	3626000	3627000	2
Bvchr1.sca001	3627000	3628000	2
Bvchr1.sca001	3628000	3629000	2
Bvchr1.sca001	3629000	3630000	2
Bvchr1.sca001	3630000	3631000	2
Bvchr1.sca001	3631000	3632000	2
Bvchr1.sca001	3632000	3633000	2
Bvchr1.sca001	3633000	3634000	2
Bvchr1.sca001	3634000	3635000	2
Bvchr1.sca001	3635000	3636000	2
Bvchr1.sca001	3636000	3637000	2
Bvchr1.sca001	3637000	3638000	2
Bvchr1.sca001	3638000	3639000	2
Bvchr1.sca001	3639000	3640000	2
Bvchr1.sca001	3640000	3641000	2
Bvchr1.sca001	3641000	3642000	2
Bvchr1.sca001	3642000	3643000	2
Bvchr1.sca001	3646000	3647000	2
Bvchr1.sca001	3647000	3648000	2
Bvchr1.sca001	3648000	3649000	2
Bvchr1.sca001	3649000	3650000	2
Bvchr1.sca001	3650000	3651000	2
Bvchr1.sca001	3651000	3652000	2
Bvchr1.sca001	3654000	3655000	2
Bvchr1.sca001	3655000	3656000	2
Bvchr1.sca001	3661000	3662000	2
Bvchr1.sca001	3662000	3663000	2
Bvchr1.sca001	3663000	3664000	2
Bvchr1.sca001	3664000	3665000	2
Bvchr1.sca001	3665000	3666000	2
Bvchr1.sca001	3676000	3677000	2
Bvchr1.sca001	3677000	3678000	2
Bvchr1.sca001	3678000	3679000	2
Bvchr1.sca001	3679000	3680000	2
Bvchr1.sca001	3680000	3681000	2
Bvchr1.sca001	3681000	3682000	2
Bvchr1.sca001	3682000	3683000	2
Bvchr1.sca001	3683000	3684000	2
Bvchr1.sca001	3684000	3685000	2
Bvchr1.sca001	3685000	3686000	2
Bvchr1.sca001	3686000	3687000	2
Bvchr1.sca001	3687000	3688000	2
Bvchr1.sca001	3688000	3689000	2
Bvchr1.sca001	3689000	3690000	2
Bvchr1.sca001	3690000	3691000	2
Bvchr1.sca001	3691000	3692000	2
Bvchr1.sca001	3692000	3693000	2
Bvchr1.sca001	3693000	3694000	2
Bvchr1.sca001	3694000	3695000	2
Bvchr1.sca001	3695000	3696000	2
Bvchr1.sca001	3696000	3697000	2
Bvchr1.sca001	3697000	3698000	2
Bvchr1.sca001	3698000	3699000	2
Bvchr1.sca001	3699000	3700000	2
Bvchr1.sca001	3700000	3701000	2
Bvchr1.sca001	3701000	3702000	2
Bvchr1.sca001	3702000	3703000	2
Bvchr1.sca001	3707000	3708000	2
Bvchr1.sca001	3708000	3709000	2
Bvchr1.sca001	3709000	3710000	2
Bvchr1.sca001	3710000	3711000	2
Bvchr1.sca001	3711000	3712000	2
Bvchr1.sca001	3712000	3713000	2
Bvchr1.sca001	3713000	3714000	2
Bvchr1.sca001	3714000	3715000	2
Bvchr1.sca001	3715000	3716000	2
Bvchr1.sca001	3716000	3717000	2
Bvchr1.sca001	3717000	3718000	2
Bvchr1.sca001	3718000	3719000	2
Bvchr1.sca001	3719000	3720000	2
Bvchr1.sca001	3720000	3721000	1
Bvchr1.sca001	3830000	3831000	1
Bvchr1.sca001	3831000	3832000	1
Bvchr1.sca001	4098000	4099000	1
Bvchr1.sca001	4099000	4100000	1
Bvchr1.sca001	4100000	4101000	1
Bvchr1.sca001	4101000	4102000	1
Bvchr1.sca001	4102000	4103000	1
Bvchr1.sca001	4103000	4104000	1
Bvchr1.sca001	415000	416000	2
Bvchr1.sca001	416000	417000	2
Bvchr1.sca001	417000	418000	2
Bvchr1.sca001	4173000	4174000	1
Bvchr1.sca001	4174000	4175000	1
Bvchr1.sca001	4175000	4176000	1
Bvchr1.sca001	4176000	4177000	1
Bvchr1.sca001	4177000	4178000	1
Bvchr1.sca001	4178000	4179000	1
Bvchr1.sca001	4179000	4180000	1
Bvchr1.sca001	4180000	4181000	1
Bvchr1.sca001	418000	419000	2
Bvchr1.sca001	4181000	4182000	1
Bvchr1.sca001	4184000	4185000	1
Bvchr1.sca001	4185000	4186000	1
Bvchr1.sca001	4186000	4187000	1
Bvchr1.sca001	4187000	4188000	1
Bvchr1.sca001	419000	420000	2
Bvchr1.sca001	420000	421000	2
Bvchr1.sca001	421000	422000	2
Bvchr1.sca001	422000	423000	2
Bvchr1.sca001	423000	424000	2
Bvchr1.sca001	441000	442000	2
Bvchr1.sca001	442000	443000	2
Bvchr1.sca001	443000	444000	2
Bvchr1.sca001	444000	445000	2
Bvchr1.sca001	445000	446000	2
Bvchr1.sca001	446000	447000	2
Bvchr1.sca001	447000	448000	2
Bvchr1.sca001	451000	452000	2
Bvchr1.sca001	452000	453000	2
Bvchr1.sca001	461000	462000	2
Bvchr1.sca001	462000	463000	2
Bvchr1.sca001	463000	464000	2
Bvchr1.sca001	464000	465000	2
Bvchr1.sca001	465000	466000	2
Bvchr1.sca001	466000	467000	2
Bvchr1.sca001	467000	468000	2
Bvchr1.sca001	4677000	4678000	1
Bvchr1.sca001	4678000	4679000	1
Bvchr1.sca001	4679000	4680000	1
Bvchr1.sca001	468000	469000	2
Bvchr1.sca001	473000	474000	2
Bvchr1.sca001	474000	475000	2
Bvchr1.sca001	475000	476000	2
Bvchr1.sca001	476000	477000	2
Bvchr1.sca001	477000	478000	2
Bvchr1.sca001	478000	479000	2
Bvchr1.sca001	4891000	4892000	1
Bvchr1.sca001	4892000	4893000	1
Bvchr1.sca001	4939000	4940000	1
Bvchr1.sca001	494000	495000	2
Bvchr1.sca001	495000	496000	2
Bvchr1.sca001	496000	497000	2
Bvchr1.sca001	4988000	4989000	1
Bvchr1.sca001	4992000	4993000	1
Bvchr1.sca001	5498000	5499000	1
Bvchr1.sca001	5499000	5500000	1
Bvchr1.sca001	5500000	5501000	1
Bvchr1.sca001	5656000	5657000	2
Bvchr1.sca001	5657000	5658000	2
Bvchr1.sca001	5662000	5663000	2
Bvchr1.sca001	5663000	5664000	2
Bvchr1.sca001	5674000	5675000	1
Bvchr1.sca001	5720000	5721000	2
Bvchr1.sca001	5721000	5722000	2
Bvchr1.sca001	5771000	5772000	2
Bvchr1.sca001	5772000	5773000	2
Bvchr1.sca001	5868000	5869000	1
Bvchr1.sca001	5869000	5870000	1
Bvchr1.sca001	5971000	5972000	1
Bvchr1.sca001	5972000	5973000	1
Bvchr1.sca001	5973000	5974000	1
Bvchr1.sca001	6120000	6121000	1
Bvchr1.sca001	6121000	6122000	1
Bvchr1.sca001	6122000	6123000	1
Bvchr1.sca001	6130000	6131000	2
Bvchr1.sca001	6131000	6132000	2
Bvchr1.sca001	6270000	6271000	1
Bvchr1.sca001	6271000	6272000	1
Bvchr1.sca001	6272000	6273000	1
Bvchr1.sca001	6273000	6274000	1
Bvchr1.sca001	6274000	6275000	1
Bvchr1.sca001	6275000	6276000	1
Bvchr1.sca001	6276000	6277000	1
Bvchr1.sca001	6279000	6280000	1
Bvchr1.sca001	6613000	6614000	1
Bvchr1.sca001	6614000	6615000	1
Bvchr1.sca001	6619000	6620000	1
Bvchr1.sca001	6648000	6649000	1
Bvchr1.sca001	6649000	6650000	1
Bvchr1.sca001	6650000	6651000	1
Bvchr1.sca001	6790000	6791000	1
Bvchr1.sca001	6791000	6792000	1
Bvchr1.sca001	6792000	6793000	1
Bvchr1.sca001	6793000	6794000	1
Bvchr1.sca001	6794000	6795000	1
Bvchr1.sca001	6795000	6796000	1
Bvchr1.sca001	6796000	6797000	1
Bvchr1.sca001	6797000	6798000	1
Bvchr1.sca001	6798000	6799000	1
Bvchr1.sca001	6799000	6800000	1
Bvchr1.sca001	6817000	6818000	1
Bvchr1.sca001	6818000	6819000	1
Bvchr1.sca001	7409000	7410000	2
Bvchr1.sca001	7410000	7411000	2
Bvchr1.sca001	7424000	7425000	2
Bvchr1.sca001	7425000	7426000	2
Bvchr1.sca001	7512000	7513000	1
Bvchr1.sca001	7513000	7514000	1
Bvchr1.sca001	7514000	7515000	1
Bvchr1.sca001	7515000	7516000	1
Bvchr1.sca001	7516000	7517000	1
Bvchr1.sca001	7557000	7558000	1
Bvchr1.sca001	7866000	7867000	2
Bvchr1.sca001	7867000	7868000	2
Bvchr1.sca001	8119000	8120000	2
Bvchr1.sca001	8178000	8179000	1
Bvchr1.sca001	8179000	8180000	1
Bvchr1.sca001	8187000	8188000	1
Bvchr1.sca001	8188000	8189000	1
Bvchr1.sca001	8189000	8190000	1
Bvchr1.sca001	868000	869000	1
Bvchr1.sca001	869000	870000	1
Bvchr1.sca001	87000	88000	1
Bvchr1.sca001	88000	89000	1
Bvchr1.sca001	910000	911000	1
Bvchr1.sca001	911000	912000	1
Bvchr1.sca001	916000	917000	1
Bvchr1.sca001	917000	918000	1
Bvchr1.sca001	918000	919000	1
Bvchr1.sca001	921000	922000	1
Bvchr1.sca001	922000	923000	1
Bvchr1.sca001	98000	99000	1
Bvchr1.sca001	99000	100000	1
Bvchr1.sca002	1241000	1242000	1
Bvchr1.sca002	1280000	1281000	1
Bvchr1.sca002	1281000	1282000	1
Bvchr1.sca002	1282000	1283000	1
Bvchr1.sca002	1283000	1284000	1
Bvchr1.sca002	1284000	1285000	1
Bvchr1.sca002	1285000	1286000	1
Bvchr1.sca002	1286000	1287000	1
Bvchr1.sca002	1287000	1288000	1
Bvchr1.sca002	1358000	1359000	2
Bvchr1.sca002	1359000	1360000	2
Bvchr1.sca002	1378000	1379000	2
Bvchr1.sca002	1379000	1380000	2
Bvchr1.sca002	1380000	1381000	2
Bvchr1.sca002	1381000	1382000	2
Bvchr1.sca002	1382000	1383000	2
Bvchr1.sca002	1650000	1651000	1
Bvchr1.sca002	1651000	1652000	1
Bvchr1.sca002	1751000	1752000	1
Bvchr1.sca002	1752000	1753000	1
Bvchr1.sca002	1761000	1762000	1
Bvchr1.sca002	1762000	1763000	1
Bvchr1.sca002	1822000	1823000	1
Bvchr1.sca002	1823000	1824000	1
Bvchr1.sca002	1844000	1845000	1
Bvchr1.sca002	1845000	1846000	1
Bvchr1.sca002	1850000	1851000	1
Bvchr1.sca002	1851000	1852000	1
Bvchr1.sca002	1943000	1944000	1
Bvchr1.sca002	2125000	2126000	2
Bvchr1.sca002	2126000	2127000	2
Bvchr1.sca002	2127000	2128000	2
Bvchr1.sca002	2128000	2129000	2
Bvchr1.sca002	2129000	2130000	2
Bvchr1.sca002	2164000	2165000	1
Bvchr1.sca002	2171000	2172000	2
Bvchr1.sca002	2172000	2173000	2
Bvchr1.sca002	2670000	2671000	1
Bvchr1.sca002	2671000	2672000	1
Bvchr1.sca002	2833000	2834000	1
Bvchr1.sca002	2834000	2835000	1
Bvchr1.sca002	3031000	3032000	1
Bvchr1.sca002	3032000	3033000	1
Bvchr1.sca002	3033000	3034000	1
Bvchr1.sca002	3034000	3035000	1
Bvchr1.sca002	3115000	3116000	1
Bvchr1.sca002	3116000	3117000	1
Bvchr1.sca002	3539000	3540000	1
Bvchr1.sca002	3540000	3541000	1
Bvchr1.sca002	3726000	3727000	1
Bvchr1.sca002	3727000	3728000	1
Bvchr1.sca002	3728000	3729000	1
Bvchr1.sca002	3729000	3730000	1
Bvchr1.sca002	3730000	3731000	1
Bvchr1.sca002	3737000	3738000	1
Bvchr1.sca002	3765000	3766000	1
Bvchr1.sca002	3766000	3767000	1
Bvchr1.sca002	3891000	3892000	1
Bvchr1.sca002	3892000	3893000	1
Bvchr1.sca002	3893000	3894000	1
Bvchr1.sca002	3894000	3895000	1
Bvchr1.sca002	3954000	3955000	1
Bvchr1.sca002	3955000	3956000	1
Bvchr1.sca002	3956000	3957000	1
Bvchr1.sca002	4108000	4109000	1
Bvchr1.sca002	4109000	4110000	1
Bvchr1.sca002	4446000	4447000	1
Bvchr1.sca002	4609000	4610000	1
Bvchr1.sca002	4610000	4611000	1
Bvchr1.sca002	4633000	4634000	2
Bvchr1.sca002	4634000	4635000	2
Bvchr1.sca002	4635000	4636000	2
Bvchr1.sca002	4636000	4637000	2
Bvchr1.sca002	4637000	4638000	2
Bvchr1.sca002	4638000	4639000	2
Bvchr1.sca002	4639000	4640000	2
Bvchr1.sca002	4674000	4675000	2
Bvchr1.sca002	4675000	4676000	2
Bvchr1.sca002	4703000	4704000	1
Bvchr1.sca002	4704000	4705000	1
Bvchr1.sca002	4732000	4733000	1
Bvchr1.sca002	4733000	4734000	1
Bvchr1.sca002	4734000	4735000	1
Bvchr1.sca002	4735000	4736000	1
Bvchr1.sca002	4740000	4741000	1
Bvchr1.sca002	4749000	4750000	1
Bvchr1.sca002	4750000	4751000	1
Bvchr1.sca002	4751000	4752000	1
Bvchr1.sca002	4752000	4753000	1
Bvchr1.sca002	4753000	4754000	1
Bvchr1.sca002	4759000	4760000	1
Bvchr1.sca002	4760000	4761000	1
Bvchr1.sca002	4761000	4762000	1
Bvchr1.sca002	4762000	4763000	1
Bvchr1.sca002	4788000	4789000	2
Bvchr1.sca002	4789000	4790000	2
Bvchr1.sca002	4790000	4791000	2
Bvchr1.sca002	4791000	4792000	2
Bvchr1.sca002	4792000	4793000	2
Bvchr1.sca002	4802000	4803000	2
Bvchr1.sca002	4803000	4804000	2
Bvchr1.sca002	4804000	4805000	2
Bvchr1.sca002	4809000	4810000	2
Bvchr1.sca002	4827000	4828000	2
Bvchr1.sca002	4828000	4829000	2
Bvchr1.sca002	4831000	4832000	2
Bvchr1.sca002	4832000	4833000	2
Bvchr1.sca002	4854000	4855000	2
Bvchr1.sca002	4860000	4861000	2
Bvchr1.sca002	4863000	4864000	2
Bvchr1.sca002	4864000	4865000	2
Bvchr1.sca002	4865000	4866000	2
Bvchr1.sca002	5092000	5093000	1
Bvchr1.sca002	5093000	5094000	1
Bvchr1.sca002	5094000	5095000	1
Bvchr1.sca002	5095000	5096000	1
Bvchr1.sca002	5096000	5097000	1
Bvchr1.sca002	5479000	5480000	1
Bvchr1.sca002	5480000	5481000	1
Bvchr1.sca002	5481000	5482000	1
Bvchr1.sca002	5484000	5485000	1
Bvchr1.sca002	5485000	5486000	1
Bvchr1.sca002	5486000	5487000	1
Bvchr1.sca002	5487000	5488000	1
Bvchr1.sca002	5488000	5489000	1
Bvchr1.sca002	5489000	5490000	1
Bvchr1.sca002	5490000	5491000	1
Bvchr1.sca002	5491000	5492000	1
Bvchr1.sca002	5492000	5493000	1
Bvchr1.sca002	5493000	5494000	1
Bvchr1.sca002	5494000	5495000	1
Bvchr1.sca002	5495000	5496000	1
Bvchr1.sca002	5496000	5497000	1
Bvchr1.sca002	5497000	5498000	1
Bvchr1.sca002	5498000	5499000	1
Bvchr1.sca002	5504000	5505000	1
Bvchr1.sca002	5505000	5506000	1
Bvchr1.sca002	5506000	5507000	1
Bvchr1.sca002	5507000	5508000	1
Bvchr1.sca002	5508000	5509000	1
Bvchr1.sca002	5523000	5524000	1
Bvchr1.sca002	5524000	5525000	1
Bvchr1.sca002	5525000	5526000	1
Bvchr1.sca002	5526000	5527000	1
Bvchr1.sca002	5530000	5531000	1
Bvchr1.sca002	5531000	5532000	1
Bvchr1.sca002	5532000	5533000	1
Bvchr1.sca002	5533000	5534000	1
Bvchr1.sca002	5534000	5535000	1
Bvchr1.sca002	5535000	5536000	1
Bvchr1.sca002	5536000	5537000	1
Bvchr1.sca002	5537000	5538000	1
Bvchr1.sca002	5538000	5539000	1
Bvchr1.sca002	5539000	5540000	1
Bvchr1.sca002	5540000	5541000	1
Bvchr1.sca002	5541000	5542000	1
Bvchr1.sca002	5542000	5543000	1
Bvchr1.sca002	5543000	5544000	1
Bvchr1.sca002	5544000	5545000	1
Bvchr1.sca002	5545000	5546000	1
Bvchr1.sca002	5546000	5547000	1
Bvchr1.sca002	5547000	5548000	1
Bvchr1.sca002	5548000	5549000	1
Bvchr1.sca002	5549000	5550000	1
Bvchr1.sca002	5550000	5551000	1
Bvchr1.sca002	5551000	5552000	1
Bvchr1.sca002	5552000	5553000	1
Bvchr1.sca002	5553000	5554000	1
Bvchr1.sca002	5557000	5558000	1
Bvchr1.sca002	5558000	5559000	1
Bvchr1.sca002	5559000	5560000	1
Bvchr1.sca002	5589000	5590000	1
Bvchr1.sca002	5590000	5591000	1
Bvchr1.sca002	5591000	5592000	1
Bvchr1.sca002	5592000	5593000	1
Bvchr1.sca002	5593000	5594000	1
Bvchr1.sca002	5594000	5595000	1
Bvchr1.sca002	5595000	5596000	1
Bvchr1.sca002	5596000	5597000	1
Bvchr1.sca002	5597000	5598000	1
Bvchr1.sca002	5718000	5719000	1
Bvchr1.sca002	5785000	5786000	1
Bvchr1.sca002	5843000	5844000	1
Bvchr1.sca002	5844000	5845000	1
Bvchr1.sca002	5979000	5980000	1
Bvchr1.sca002	5980000	5981000	1
Bvchr1.sca002	5981000	5982000	1
Bvchr1.sca002	5982000	5983000	1
Bvchr1.sca002	6070000	6071000	1
Bvchr1.sca002	6169000	6170000	1
Bvchr1.sca002	6170000	6171000	1
Bvchr1.sca002	621000	622000	1
Bvchr1.sca002	622000	623000	1
Bvchr1.sca002	6343000	6344000	1
Bvchr1.sca002	6344000	6345000	1
Bvchr1.sca002	840000	841000	1
Bvchr1.sca002	861000	862000	1
Bvchr1.sca002	862000	863000	1
Bvchr1.sca002	863000	864000	1
Bvchr1.sca002	864000	865000	1
Bvchr1.sca002	865000	866000	1
Bvchr1.sca002	883000	884000	1
Bvchr1.sca002	884000	885000	1
Bvchr1.sca002	885000	886000	1
Bvchr1.sca002	886000	887000	1
Bvchr1.sca002	887000	888000	1
Bvchr1.sca003	1144000	1145000	1
Bvchr1.sca003	1145000	1146000	1
Bvchr1.sca003	1146000	1147000	1
Bvchr1.sca003	1154000	1155000	1
Bvchr1.sca003	1374000	1375000	1
Bvchr1.sca003	1375000	1376000	1
Bvchr1.sca003	1376000	1377000	1
Bvchr1.sca003	1377000	1378000	1
Bvchr1.sca003	1378000	1379000	1
Bvchr1.sca003	1379000	1380000	1
Bvchr1.sca003	1385000	1386000	1
Bvchr1.sca003	1386000	1387000	1
Bvchr1.sca003	1387000	1388000	1
Bvchr1.sca003	238000	239000	1
Bvchr1.sca003	239000	240000	1
Bvchr1.sca003	248000	249000	1
Bvchr1.sca003	249000	250000	1
Bvchr1.sca003	250000	251000	1
Bvchr1.sca003	259000	260000	1
Bvchr1.sca003	260000	261000	1
Bvchr1.sca003	261000	262000	1
Bvchr1.sca003	274000	275000	1
Bvchr1.sca003	275000	276000	1
Bvchr1.sca003	279000	280000	1
Bvchr1.sca003	437000	438000	1
Bvchr1.sca003	438000	439000	1
Bvchr1.sca003	453000	454000	1
Bvchr1.sca003	454000	455000	1
Bvchr1.sca003	467000	468000	1
Bvchr1.sca003	468000	469000	1
Bvchr1.sca003	525000	526000	2
Bvchr1.sca003	528000	529000	2
Bvchr1.sca003	529000	530000	2
Bvchr1.sca003	530000	531000	2
Bvchr1.sca003	557000	558000	1
Bvchr1.sca003	560000	561000	1
Bvchr1.sca003	612000	613000	1
Bvchr1.sca003	616000	617000	1
Bvchr1.sca003	617000	618000	1
Bvchr1.sca003	618000	619000	1
Bvchr1.sca003	635000	636000	1
Bvchr1.sca003	636000	637000	1
Bvchr1.sca003	637000	638000	1
Bvchr1.sca003	638000	639000	1
Bvchr1.sca003	639000	640000	1
Bvchr1.sca003	640000	641000	1
Bvchr1.sca003	641000	642000	1
Bvchr1.sca003	642000	643000	1
Bvchr1.sca003	643000	644000	1
Bvchr1.sca003	644000	645000	1
Bvchr1.sca003	645000	646000	1
Bvchr1.sca003	646000	647000	1
Bvchr1.sca003	647000	648000	1
Bvchr1.sca003	648000	649000	1
Bvchr1.sca003	652000	653000	1
Bvchr1.sca003	653000	654000	1
Bvchr1.sca003	654000	655000	1
Bvchr1.sca003	655000	656000	1
Bvchr1.sca003	656000	657000	1
Bvchr1.sca003	657000	658000	1
Bvchr1.sca003	658000	659000	1
Bvchr1.sca003	659000	660000	1
Bvchr1.sca003	660000	661000	1
Bvchr1.sca003	727000	728000	1
Bvchr1.sca003	728000	729000	1
Bvchr1.sca003	920000	921000	1
Bvchr1.sca003	921000	922000	1
Bvchr1.sca003	922000	923000	1
Bvchr1.sca003	923000	924000	1
Bvchr1.sca003	924000	925000	1
Bvchr1.sca003	925000	926000	1
Bvchr1.sca003	926000	927000	1
Bvchr1.sca003	927000	928000	1
Bvchr1.sca004	1166000	1167000	1
Bvchr1.sca004	1167000	1168000	1
Bvchr1.sca004	1168000	1169000	1
Bvchr1.sca004	1169000	1170000	1
Bvchr1.sca004	1170000	1171000	1
Bvchr1.sca004	1171000	1172000	1
Bvchr1.sca004	1837000	1838000	1
Bvchr1.sca004	1838000	1839000	1
Bvchr1.sca004	1839000	1840000	1
Bvchr1.sca004	1840000	1841000	1
Bvchr1.sca004	1841000	1842000	1
Bvchr1.sca004	1859000	1860000	1
Bvchr1.sca004	1860000	1861000	1
Bvchr1.sca004	1885000	1886000	2
Bvchr1.sca004	1886000	1887000	2
Bvchr1.sca004	2368000	2369000	2
Bvchr1.sca004	2369000	2370000	2
Bvchr1.sca004	2370000	2371000	2
Bvchr1.sca004	2381000	2382000	2
Bvchr1.sca004	2382000	2383000	2
Bvchr1.sca004	2403000	2404000	1
Bvchr1.sca004	2404000	2405000	1
Bvchr1.sca004	2429000	2430000	1
Bvchr1.sca004	2512000	2513000	1
Bvchr1.sca004	2513000	2514000	1
Bvchr1.sca004	3046000	3047000	1
Bvchr1.sca004	3047000	3048000	1
Bvchr1.sca004	3048000	3049000	1
Bvchr1.sca004	3049000	3050000	1
Bvchr1.sca004	3050000	3051000	1
Bvchr1.sca004	3051000	3052000	1
Bvchr1.sca004	3052000	3053000	1
Bvchr1.sca004	3053000	3054000	1
Bvchr1.sca004	3054000	3055000	1
Bvchr1.sca004	3072000	3073000	1
Bvchr1.sca004	3073000	3074000	1
Bvchr1.sca004	3074000	3075000	1
Bvchr1.sca004	3075000	3076000	1
Bvchr1.sca004	3549000	3550000	1
Bvchr1.sca004	3550000	3551000	1
Bvchr1.sca004	3839000	3840000	1
Bvchr1.sca004	3853000	3854000	1
Bvchr1.sca004	3854000	3855000	1
Bvchr1.sca004	3855000	3856000	1
Bvchr1.sca004	3856000	3857000	1
Bvchr1.sca004	3857000	3858000	1
Bvchr1.sca004	4022000	4023000	1
Bvchr1.sca004	4023000	4024000	1
Bvchr1.sca004	4174000	4175000	1
Bvchr1.sca004	4175000	4176000	1
Bvchr1.sca004	4240000	4241000	1
Bvchr1.sca004	4241000	4242000	1
Bvchr1.sca004	425000	426000	2
Bvchr1.sca004	426000	427000	2
Bvchr1.sca004	4487000	4488000	1
Bvchr1.sca004	4802000	4803000	1
Bvchr1.sca004	4803000	4804000	1
Bvchr1.sca004	4804000	4805000	1
Bvchr1.sca004	5172000	5173000	1
Bvchr1.sca004	5173000	5174000	1
Bvchr1.sca004	5301000	5302000	1
Bvchr1.sca004	5302000	5303000	1
Bvchr1.sca004	5512000	5513000	1
Bvchr1.sca004	5513000	5514000	1
Bvchr1.sca004	5528000	5529000	1
Bvchr1.sca004	5529000	5530000	1
Bvchr1.sca004	5601000	5602000	2
Bvchr1.sca004	5602000	5603000	2
Bvchr1.sca004	5707000	5708000	1
Bvchr1.sca004	5708000	5709000	1
Bvchr1.sca004	6013000	6014000	1
Bvchr1.sca004	6016000	6017000	1
Bvchr1.sca004	6017000	6018000	1
Bvchr1.sca004	6098000	6099000	1
Bvchr1.sca004	6099000	6100000	1
Bvchr1.sca004	6100000	6101000	1
Bvchr1.sca004	6154000	6155000	1
Bvchr1.sca004	6161000	6162000	1
Bvchr1.sca004	6162000	6163000	1
Bvchr1.sca004	6163000	6164000	1
Bvchr1.sca004	6164000	6165000	1
Bvchr1.sca004	6165000	6166000	1
Bvchr1.sca004	6166000	6167000	1
Bvchr1.sca004	6169000	6170000	1
Bvchr1.sca004	6170000	6171000	1
Bvchr1.sca004	6171000	6172000	1
Bvchr1.sca004	6172000	6173000	1
Bvchr1.sca004	6173000	6174000	1
Bvchr1.sca004	6174000	6175000	1
Bvchr1.sca004	6175000	6176000	1
Bvchr1.sca004	6176000	6177000	1
Bvchr1.sca004	6177000	6178000	1
Bvchr1.sca004	6178000	6179000	1
Bvchr1.sca004	6179000	6180000	1
Bvchr1.sca004	6184000	6185000	1
Bvchr1.sca004	6195000	6196000	1
Bvchr1.sca004	6196000	6197000	1
Bvchr1.sca004	6197000	6198000	1
Bvchr1.sca004	6198000	6199000	1
Bvchr1.sca004	6199000	6200000	1
Bvchr1.sca004	6200000	6201000	1
Bvchr1.sca004	6201000	6202000	1
Bvchr1.sca004	6210000	6211000	1
Bvchr1.sca004	6431000	6432000	1
Bvchr1.sca004	6432000	6433000	1
Bvchr1.sca004	658000	659000	1
Bvchr1.sca004	659000	660000	1
Bvchr1.sca004	663000	664000	1
Bvchr1.sca004	6638000	6639000	2
Bvchr1.sca004	6639000	6640000	2
Bvchr1.sca004	664000	665000	1
Bvchr1.sca004	665000	666000	1
Bvchr1.sca004	666000	667000	1
Bvchr1.sca004	667000	668000	1
Bvchr1.sca005	1386000	1387000	1
Bvchr1.sca005	1387000	1388000	1
Bvchr1.sca005	1388000	1389000	1
Bvchr1.sca005	1389000	1390000	1
Bvchr1.sca005	1390000	1391000	1
Bvchr1.sca005	1686000	1687000	1
Bvchr1.sca005	1687000	1688000	1
Bvchr1.sca006	1092000	1093000	1
Bvchr1.sca006	1093000	1094000	1
Bvchr1.sca006	1217000	1218000	1
Bvchr1.sca006	1218000	1219000	1
Bvchr1.sca006	123000	124000	1
Bvchr1.sca006	1234000	1235000	1
Bvchr1.sca006	1235000	1236000	1
Bvchr1.sca006	1236000	1237000	1
Bvchr1.sca006	1237000	1238000	1
Bvchr1.sca006	1238000	1239000	1
Bvchr1.sca006	1239000	1240000	1
Bvchr1.sca006	1240000	1241000	1
Bvchr1.sca006	1314000	1315000	1
Bvchr1.sca006	1315000	1316000	1
Bvchr1.sca006	1316000	1317000	1
Bvchr1.sca006	1319000	1320000	1
Bvchr1.sca006	1320000	1321000	1
Bvchr1.sca006	133000	134000	1
Bvchr1.sca006	134000	135000	1
Bvchr1.sca006	1343000	1344000	1
Bvchr1.sca006	1344000	1345000	1
Bvchr1.sca006	1345000	1346000	1
Bvchr1.sca006	135000	136000	1
Bvchr1.sca006	136000	137000	1
Bvchr1.sca006	137000	138000	1
Bvchr1.sca006	138000	139000	1
Bvchr1.sca006	139000	140000	1
Bvchr1.sca006	140000	141000	1
Bvchr1.sca006	1473000	1474000	1
Bvchr1.sca006	1474000	1475000	1
Bvchr1.sca006	152000	153000	1
Bvchr1.sca006	153000	154000	1
Bvchr1.sca006	154000	155000	1
Bvchr1.sca006	155000	156000	1
Bvchr1.sca006	156000	157000	1
Bvchr1.sca006	1637000	1638000	2
Bvchr1.sca006	1714000	1715000	2
Bvchr1.sca006	1715000	1716000	2
Bvchr1.sca006	1730000	1731000	1
Bvchr1.sca006	1731000	1732000	1
Bvchr1.sca006	1732000	1733000	1
Bvchr1.sca006	1739000	1740000	1
Bvchr1.sca006	1744000	1745000	2
Bvchr1.sca006	1755000	1756000	2
Bvchr1.sca006	1756000	1757000	2
Bvchr1.sca006	1757000	1758000	2
Bvchr1.sca006	1758000	1759000	2
Bvchr1.sca006	1839000	1840000	1
Bvchr1.sca006	1840000	1841000	1
Bvchr1.sca006	21000	22000	1
Bvchr1.sca006	215000	216000	1
Bvchr1.sca006	216000	217000	1
Bvchr1.sca006	2253000	2254000	1
Bvchr1.sca006	2254000	2255000	1
Bvchr1.sca006	2725000	2726000	1
Bvchr1.sca006	311000	312000	1
Bvchr1.sca006	312000	313000	1
Bvchr1.sca006	313000	314000	1
Bvchr1.sca006	314000	315000	1
Bvchr1.sca006	329000	330000	1
Bvchr1.sca006	330000	331000	1
Bvchr1.sca006	331000	332000	1
Bvchr1.sca006	332000	333000	1
Bvchr1.sca006	3365000	3366000	1
Bvchr1.sca006	3366000	3367000	1
Bvchr1.sca006	3422000	3423000	1
Bvchr1.sca006	3423000	3424000	1
Bvchr1.sca006	3424000	3425000	1
Bvchr1.sca006	3451000	3452000	2
Bvchr1.sca006	3452000	3453000	2
Bvchr1.sca006	3770000	3771000	1
Bvchr1.sca006	3789000	3790000	1
Bvchr1.sca006	3878000	3879000	2
Bvchr1.sca006	3879000	3880000	2
Bvchr1.sca006	3882000	3883000	2
Bvchr1.sca006	3883000	3884000	2
Bvchr1.sca006	3889000	3890000	2
Bvchr1.sca006	4006000	4007000	1
Bvchr1.sca006	4209000	4210000	1
Bvchr1.sca006	4210000	4211000	1
Bvchr1.sca006	4211000	4212000	1
Bvchr1.sca006	4352000	4353000	1
Bvchr1.sca006	4353000	4354000	1
Bvchr1.sca006	4354000	4355000	1
Bvchr1.sca006	4355000	4356000	1
Bvchr1.sca006	4356000	4357000	1
Bvchr1.sca006	4357000	4358000	1
Bvchr1.sca006	4358000	4359000	1
Bvchr1.sca006	4362000	4363000	1
Bvchr1.sca006	4363000	4364000	1
Bvchr1.sca006	4364000	4365000	1
Bvchr1.sca006	4365000	4366000	1
Bvchr1.sca006	4369000	4370000	1
Bvchr1.sca006	4370000	4371000	1
Bvchr1.sca006	4379000	4380000	1
Bvchr1.sca006	4380000	4381000	1
Bvchr1.sca006	4381000	4382000	1
Bvchr1.sca006	4385000	4386000	1
Bvchr1.sca006	4386000	4387000	1
Bvchr1.sca006	4387000	4388000	1
Bvchr1.sca006	4388000	4389000	1
Bvchr1.sca006	4389000	4390000	1
Bvchr1.sca006	439000	440000	1
Bvchr1.sca006	440000	441000	1
Bvchr1.sca006	4503000	4504000	2
Bvchr1.sca006	4504000	4505000	2
Bvchr1.sca006	4505000	4506000	2
Bvchr1.sca006	4506000	4507000	2
Bvchr1.sca006	4522000	4523000	1
Bvchr1.sca006	4523000	4524000	1
Bvchr1.sca006	459000	460000	1
Bvchr1.sca006	460000	461000	1
Bvchr1.sca006	4611000	4612000	1
Bvchr1.sca006	4612000	4613000	1
Bvchr1.sca006	4613000	4614000	1
Bvchr1.sca006	4965000	4966000	1
Bvchr1.sca006	4966000	4967000	1
Bvchr1.sca006	4967000	4968000	1
Bvchr1.sca006	5380000	5381000	1
Bvchr1.sca006	5395000	5396000	1
Bvchr1.sca006	5398000	5399000	1
Bvchr1.sca006	5399000	5400000	1
Bvchr1.sca006	5451000	5452000	1
Bvchr1.sca006	5452000	5453000	1
Bvchr1.sca006	5453000	5454000	1
Bvchr1.sca006	5454000	5455000	1
Bvchr1.sca006	5502000	5503000	1
Bvchr1.sca006	5503000	5504000	1
Bvchr1.sca006	5504000	5505000	1
Bvchr1.sca006	5505000	5506000	1
Bvchr1.sca006	5509000	5510000	1
Bvchr1.sca006	5510000	5511000	1
Bvchr1.sca006	5511000	5512000	1
Bvchr1.sca006	5518000	5519000	1
Bvchr1.sca006	5519000	5520000	1
Bvchr1.sca006	612000	613000	1
Bvchr1.sca006	886000	887000	1
Bvchr1.sca006	903000	904000	1
Bvchr1.sca006	904000	905000	1
Bvchr1.sca006	905000	906000	1
Bvchr1.sca006	916000	917000	1
Bvchr1.sca006	917000	918000	1
Bvchr1.sca007	1020000	1021000	1
Bvchr1.sca007	1023000	1024000	1
Bvchr1.sca007	1030000	1031000	1
Bvchr1.sca007	1048000	1049000	1
Bvchr1.sca007	1049000	1050000	1
Bvchr1.sca007	1053000	1054000	1
Bvchr1.sca007	1065000	1066000	1
Bvchr1.sca007	1066000	1067000	1
Bvchr1.sca007	1073000	1074000	1
Bvchr1.sca007	1074000	1075000	1
Bvchr1.sca007	1075000	1076000	1
Bvchr1.sca007	1091000	1092000	1
Bvchr1.sca007	1223000	1224000	1
Bvchr1.sca007	1294000	1295000	1
Bvchr1.sca007	1295000	1296000	1
Bvchr1.sca007	1296000	1297000	1
Bvchr1.sca007	1375000	1376000	1
Bvchr1.sca007	1417000	1418000	1
Bvchr1.sca007	1418000	1419000	1
Bvchr1.sca007	1419000	1420000	1
Bvchr1.sca007	1422000	1423000	1
Bvchr1.sca007	1423000	1424000	1
Bvchr1.sca007	1424000	1425000	1
Bvchr1.sca007	1425000	1426000	1
Bvchr1.sca007	1426000	1427000	1
Bvchr1.sca007	1427000	1428000	1
Bvchr1.sca007	1428000	1429000	1
Bvchr1.sca007	1429000	1430000	1
Bvchr1.sca007	1430000	1431000	1
Bvchr1.sca007	1431000	1432000	1
Bvchr1.sca007	1432000	1433000	1
Bvchr1.sca007	1433000	1434000	1
Bvchr1.sca007	1518000	1519000	1
Bvchr1.sca007	1519000	1520000	1
Bvchr1.sca007	1520000	1521000	1
Bvchr1.sca007	1578000	1579000	1
Bvchr1.sca007	1579000	1580000	1
Bvchr1.sca007	1580000	1581000	1
Bvchr1.sca007	1626000	1627000	1
Bvchr1.sca007	1627000	1628000	1
Bvchr1.sca007	1628000	1629000	1
Bvchr1.sca007	1656000	1657000	1
Bvchr1.sca007	1657000	1658000	1
Bvchr1.sca007	1658000	1659000	1
Bvchr1.sca007	1693000	1694000	1
Bvchr1.sca007	1721000	1722000	1
Bvchr1.sca007	1722000	1723000	1
Bvchr1.sca007	1790000	1791000	1
Bvchr1.sca007	1791000	1792000	1
Bvchr1.sca007	1794000	1795000	1
Bvchr1.sca007	1795000	1796000	1
Bvchr1.sca007	1796000	1797000	1
Bvchr1.sca007	1852000	1853000	1
Bvchr1.sca007	1853000	1854000	1
Bvchr1.sca007	1854000	1855000	1
Bvchr1.sca007	1855000	1856000	1
Bvchr1.sca007	1856000	1857000	1
Bvchr1.sca007	1857000	1858000	1
Bvchr1.sca007	2110000	2111000	1
Bvchr1.sca007	2111000	2112000	1
Bvchr1.sca007	28000	29000	1
Bvchr1.sca007	29000	30000	1
Bvchr1.sca007	543000	544000	1
Bvchr1.sca007	895000	896000	2
Bvchr1.sca007	896000	897000	2
Bvchr1.sca007	897000	898000	2
Bvchr1.sca007	931000	932000	1
Bvchr1.sca007	935000	936000	1
Bvchr1.sca007	953000	954000	2
Bvchr1.sca007	954000	955000	2
Bvchr1.sca007	955000	956000	2
Bvchr1.sca007	956000	957000	2
Bvchr1.sca007	957000	958000	2
Bvchr1.sca007	958000	959000	2
Bvchr1.sca007	959000	960000	2
Bvchr1.sca007	960000	961000	2
Bvchr1.sca007	964000	965000	2
Bvchr1.sca007	965000	966000	2
Bvchr1.sca007	966000	967000	2
Bvchr1.sca007	967000	968000	2
Bvchr1.sca008	1076000	1077000	1
Bvchr1.sca008	1077000	1078000	1
Bvchr1.sca008	1078000	1079000	1
Bvchr1.sca008	1079000	1080000	1
Bvchr1.sca008	1127000	1128000	1
Bvchr1.sca008	1128000	1129000	1
Bvchr1.sca008	1129000	1130000	1
Bvchr1.sca008	1130000	1131000	1
Bvchr1.sca008	1137000	1138000	1
Bvchr1.sca008	1138000	1139000	1
Bvchr1.sca008	1139000	1140000	1
Bvchr1.sca008	1140000	1141000	1
Bvchr1.sca008	1141000	1142000	1
Bvchr1.sca008	1142000	1143000	1
Bvchr1.sca008	1143000	1144000	1
Bvchr1.sca008	1144000	1145000	1
Bvchr1.sca008	1145000	1146000	1
Bvchr1.sca008	1146000	1147000	1
Bvchr1.sca008	1147000	1148000	1
Bvchr1.sca008	1148000	1149000	1
Bvchr1.sca008	1149000	1150000	1
Bvchr1.sca008	1158000	1159000	2
Bvchr1.sca008	1159000	1160000	2
Bvchr1.sca008	1160000	1161000	2
Bvchr1.sca008	1164000	1165000	2
Bvchr1.sca008	1165000	1166000	2
Bvchr1.sca008	1166000	1167000	2
Bvchr1.sca008	1173000	1174000	2
Bvchr1.sca008	1174000	1175000	2
Bvchr1.sca008	1177000	1178000	2
Bvchr1.sca008	1178000	1179000	2
Bvchr1.sca008	1179000	1180000	2
Bvchr1.sca008	1180000	1181000	2
Bvchr1.sca008	1181000	1182000	2
Bvchr1.sca008	1191000	1192000	2
Bvchr1.sca008	1192000	1193000	2
Bvchr1.sca008	1196000	1197000	2
Bvchr1.sca008	1197000	1198000	2
Bvchr1.sca008	1198000	1199000	2
Bvchr1.sca008	1199000	1200000	2
Bvchr1.sca008	1205000	1206000	2
Bvchr1.sca008	1206000	1207000	2
Bvchr1.sca008	1223000	1224000	2
Bvchr1.sca008	1224000	1225000	2
Bvchr1.sca008	1225000	1226000	2
Bvchr1.sca008	1226000	1227000	2
Bvchr1.sca008	1227000	1228000	2
Bvchr1.sca008	1228000	1229000	2
Bvchr1.sca008	1232000	1233000	2
Bvchr1.sca008	1233000	1234000	2
Bvchr1.sca008	1234000	1235000	2
Bvchr1.sca008	1235000	1236000	2
Bvchr1.sca008	1236000	1237000	2
Bvchr1.sca008	1237000	1238000	2
Bvchr1.sca008	1238000	1239000	2
Bvchr1.sca008	1239000	1240000	2
Bvchr1.sca008	1242000	1243000	2
Bvchr1.sca008	1243000	1244000	2
Bvchr1.sca008	1244000	1245000	2
Bvchr1.sca008	1245000	1246000	2
Bvchr1.sca008	147000	148000	1
Bvchr1.sca008	197000	198000	1
Bvchr1.sca008	198000	199000	1
Bvchr1.sca008	1982000	1983000	2
Bvchr1.sca008	1983000	1984000	2
Bvchr1.sca008	2092000	2093000	2
Bvchr1.sca008	2093000	2094000	2
Bvchr1.sca008	2097000	2098000	2
Bvchr1.sca008	2098000	2099000	2
Bvchr1.sca008	2102000	2103000	2
Bvchr1.sca008	2103000	2104000	2
Bvchr1.sca008	2113000	2114000	2
Bvchr1.sca008	2114000	2115000	2
Bvchr1.sca008	2115000	2116000	2
Bvchr1.sca008	2125000	2126000	2
Bvchr1.sca008	2126000	2127000	2
Bvchr1.sca008	2127000	2128000	2
Bvchr1.sca008	2128000	2129000	2
Bvchr1.sca008	2129000	2130000	2
Bvchr1.sca008	2139000	2140000	2
Bvchr1.sca008	2140000	2141000	2
Bvchr1.sca008	2141000	2142000	2
Bvchr1.sca008	2142000	2143000	2
Bvchr1.sca008	2143000	2144000	2
Bvchr1.sca008	2144000	2145000	2
Bvchr1.sca008	2145000	2146000	2
Bvchr1.sca008	2146000	2147000	2
Bvchr1.sca008	2147000	2148000	2
Bvchr1.sca008	2148000	2149000	2
Bvchr1.sca008	2149000	2150000	2
Bvchr1.sca008	2150000	2151000	2
Bvchr1.sca008	2151000	2152000	2
Bvchr1.sca008	2152000	2153000	2
Bvchr1.sca008	2153000	2154000	2
Bvchr1.sca008	2154000	2155000	2
Bvchr1.sca008	2155000	2156000	2
Bvchr1.sca008	2162000	2163000	2
Bvchr1.sca008	2163000	2164000	2
Bvchr1.sca008	2167000	2168000	2
Bvchr1.sca008	2176000	2177000	2
Bvchr1.sca008	2177000	2178000	2
Bvchr1.sca008	2178000	2179000	2
Bvchr1.sca008	2179000	2180000	2
Bvchr1.sca008	2180000	2181000	2
Bvchr1.sca008	2181000	2182000	2
Bvchr1.sca008	2182000	2183000	2
Bvchr1.sca008	2183000	2184000	2
Bvchr1.sca008	2184000	2185000	2
Bvchr1.sca008	2185000	2186000	2
Bvchr1.sca008	2186000	2187000	2
Bvchr1.sca008	2187000	2188000	2
Bvchr1.sca008	2188000	2189000	2
Bvchr1.sca008	2191000	2192000	2
Bvchr1.sca008	2192000	2193000	2
Bvchr1.sca008	2195000	2196000	2
Bvchr1.sca008	2196000	2197000	2
Bvchr1.sca008	2197000	2198000	2
Bvchr1.sca008	2198000	2199000	2
Bvchr1.sca008	2199000	2200000	2
Bvchr1.sca008	2200000	2201000	2
Bvchr1.sca008	2201000	2202000	2
Bvchr1.sca008	2202000	2203000	2
Bvchr1.sca008	2203000	2204000	2
Bvchr1.sca008	2204000	2205000	2
Bvchr1.sca008	2205000	2206000	2
Bvchr1.sca008	2206000	2207000	2
Bvchr1.sca008	2207000	2208000	2
Bvchr1.sca008	2208000	2209000	2
Bvchr1.sca008	2209000	2210000	2
Bvchr1.sca008	2210000	2211000	2
Bvchr1.sca008	2211000	2212000	2
Bvchr1.sca008	2212000	2213000	2
Bvchr1.sca008	2213000	2214000	2
Bvchr1.sca008	2214000	2215000	2
Bvchr1.sca008	2215000	2216000	2
Bvchr1.sca008	2216000	2217000	2
Bvchr1.sca008	2217000	2218000	2
Bvchr1.sca008	2218000	2219000	2
Bvchr1.sca008	2219000	2220000	2
Bvchr1.sca008	2220000	2221000	2
Bvchr1.sca008	2221000	2222000	2
Bvchr1.sca008	2222000	2223000	2
Bvchr1.sca008	2223000	2224000	2
Bvchr1.sca008	2224000	2225000	2
Bvchr1.sca008	2225000	2226000	2
Bvchr1.sca008	2226000	2227000	2
Bvchr1.sca008	2227000	2228000	2
Bvchr1.sca008	2228000	2229000	2
Bvchr1.sca008	2229000	2230000	2
Bvchr1.sca008	2230000	2231000	2
Bvchr1.sca008	2231000	2232000	2
Bvchr1.sca008	2232000	2233000	2
Bvchr1.sca008	2233000	2234000	2
Bvchr1.sca008	2234000	2235000	2
Bvchr1.sca008	2235000	2236000	2
Bvchr1.sca008	2238000	2239000	2
Bvchr1.sca008	2239000	2240000	2
Bvchr1.sca008	2240000	2241000	2
Bvchr1.sca008	2241000	2242000	2
Bvchr1.sca008	2242000	2243000	2
Bvchr1.sca008	2243000	2244000	2
Bvchr1.sca008	2244000	2245000	2
Bvchr1.sca008	2245000	2246000	2
Bvchr1.sca008	2246000	2247000	2
Bvchr1.sca008	2247000	2248000	2
Bvchr1.sca008	2248000	2249000	2
Bvchr1.sca008	2249000	2250000	2
Bvchr1.sca008	2250000	2251000	2
Bvchr1.sca008	2251000	2252000	2
Bvchr1.sca008	2252000	2253000	2
Bvchr1.sca008	2253000	2254000	2
Bvchr1.sca008	2254000	2255000	2
Bvchr1.sca008	2255000	2256000	2
Bvchr1.sca008	2256000	2257000	2
Bvchr1.sca008	2257000	2258000	2
Bvchr1.sca008	2258000	2259000	2
Bvchr1.sca008	2259000	2260000	2
Bvchr1.sca008	2260000	2261000	2
Bvchr1.sca008	2266000	2267000	2
Bvchr1.sca008	2267000	2268000	2
Bvchr1.sca008	2268000	2269000	2
Bvchr1.sca008	2269000	2270000	2
Bvchr1.sca008	2270000	2271000	2
Bvchr1.sca008	2271000	2272000	2
Bvchr1.sca008	2272000	2273000	2
Bvchr1.sca008	2273000	2274000	2
Bvchr1.sca008	2274000	2275000	2
Bvchr1.sca008	2275000	2276000	2
Bvchr1.sca008	2280000	2281000	2
Bvchr1.sca008	2281000	2282000	2
Bvchr1.sca008	2282000	2283000	2
Bvchr1.sca008	2283000	2284000	2
Bvchr1.sca008	2284000	2285000	2
Bvchr1.sca008	2285000	2286000	2
Bvchr1.sca008	2286000	2287000	2
Bvchr1.sca008	2287000	2288000	2
Bvchr1.sca008	2288000	2289000	2
Bvchr1.sca008	2300000	2301000	2
Bvchr1.sca008	2301000	2302000	2
Bvchr1.sca008	2302000	2303000	2
Bvchr1.sca008	2303000	2304000	2
Bvchr1.sca008	2304000	2305000	2
Bvchr1.sca008	2305000	2306000	2
Bvchr1.sca008	2306000	2307000	2
Bvchr1.sca008	2307000	2308000	2
Bvchr1.sca008	2308000	2309000	2
Bvchr1.sca008	285000	286000	1
Bvchr1.sca008	286000	287000	1
Bvchr1.sca008	287000	288000	1
Bvchr1.sca008	341000	342000	2
Bvchr1.sca008	342000	343000	2
Bvchr1.sca008	343000	344000	2
Bvchr1.sca008	344000	345000	2
Bvchr1.sca008	354000	355000	2
Bvchr1.sca008	355000	356000	2
Bvchr1.sca008	522000	523000	1
Bvchr1.sca008	523000	524000	1
Bvchr1.sca008	524000	525000	1
Bvchr1.sca008	525000	526000	1
Bvchr1.sca008	526000	527000	1
Bvchr1_un.sca001	1057000	1058000	1
Bvchr1_un.sca001	1058000	1059000	1
Bvchr1_un.sca001	1059000	1060000	1
Bvchr1_un.sca001	1060000	1061000	1
Bvchr1_un.sca001	1061000	1062000	1
Bvchr1_un.sca001	1062000	1063000	1
Bvchr1_un.sca001	1063000	1064000	1
Bvchr1_un.sca001	1064000	1065000	1
Bvchr1_un.sca001	1065000	1066000	1
Bvchr1_un.sca001	1066000	1067000	1
Bvchr1_un.sca001	1067000	1068000	1
Bvchr1_un.sca001	1068000	1069000	1
Bvchr1_un.sca001	1069000	1070000	1
Bvchr1_un.sca001	107000	108000	2
Bvchr1_un.sca001	1090000	1091000	1
Bvchr1_un.sca001	1091000	1092000	1
Bvchr1_un.sca001	1092000	1093000	1
Bvchr1_un.sca001	1093000	1094000	1
Bvchr1_un.sca001	1096000	1097000	1
Bvchr1_un.sca001	1105000	1106000	1
Bvchr1_un.sca001	1106000	1107000	1
Bvchr1_un.sca001	1135000	1136000	1
Bvchr1_un.sca001	1136000	1137000	1
Bvchr1_un.sca001	1137000	1138000	1
Bvchr1_un.sca001	1138000	1139000	1
Bvchr1_un.sca001	1143000	1144000	1
Bvchr1_un.sca001	1144000	1145000	1
Bvchr1_un.sca001	1145000	1146000	1
Bvchr1_un.sca001	1146000	1147000	1
Bvchr1_un.sca001	1147000	1148000	1
Bvchr1_un.sca001	1148000	1149000	1
Bvchr1_un.sca001	1152000	1153000	1
Bvchr1_un.sca001	1153000	1154000	1
Bvchr1_un.sca001	1154000	1155000	1
Bvchr1_un.sca001	1155000	1156000	1
Bvchr1_un.sca001	1156000	1157000	1
Bvchr1_un.sca001	1157000	1158000	1
Bvchr1_un.sca001	117000	118000	2
Bvchr1_un.sca001	118000	119000	2
Bvchr1_un.sca001	1209000	1210000	2
Bvchr1_un.sca001	1210000	1211000	2
Bvchr1_un.sca001	1211000	1212000	2
Bvchr1_un.sca001	1214000	1215000	2
Bvchr1_un.sca001	1215000	1216000	2
Bvchr1_un.sca001	1216000	1217000	2
Bvchr1_un.sca001	1240000	1241000	2
Bvchr1_un.sca001	1241000	1242000	2
Bvchr1_un.sca001	1242000	1243000	2
Bvchr1_un.sca001	1243000	1244000	2
Bvchr1_un.sca001	1246000	1247000	2
Bvchr1_un.sca001	1263000	1264000	1
Bvchr1_un.sca001	1264000	1265000	1
Bvchr1_un.sca001	132000	133000	1
Bvchr1_un.sca001	133000	134000	1
Bvchr1_un.sca001	134000	135000	1
Bvchr1_un.sca001	1354000	1355000	1
Bvchr1_un.sca001	1355000	1356000	1
Bvchr1_un.sca001	1356000	1357000	1
Bvchr1_un.sca001	1357000	1358000	1
Bvchr1_un.sca001	1373000	1374000	1
Bvchr1_un.sca001	1374000	1375000	1
Bvchr1_un.sca001	1375000	1376000	1
Bvchr1_un.sca001	1376000	1377000	1
Bvchr1_un.sca001	1377000	1378000	1
Bvchr1_un.sca001	1378000	1379000	1
Bvchr1_un.sca001	1379000	1380000	1
Bvchr1_un.sca001	1380000	1381000	1
Bvchr1_un.sca001	1381000	1382000	1
Bvchr1_un.sca001	1382000	1383000	1
Bvchr1_un.sca001	1383000	1384000	1
Bvchr1_un.sca001	1392000	1393000	1
Bvchr1_un.sca001	1393000	1394000	1
Bvchr1_un.sca001	1394000	1395000	1
Bvchr1_un.sca001	1395000	1396000	1
Bvchr1_un.sca001	1396000	1397000	1
Bvchr1_un.sca001	1397000	1398000	1
Bvchr1_un.sca001	1398000	1399000	1
Bvchr1_un.sca001	1399000	1400000	1
Bvchr1_un.sca001	1400000	1401000	1
Bvchr1_un.sca001	1401000	1402000	1
Bvchr1_un.sca001	1402000	1403000	1
Bvchr1_un.sca001	1419000	1420000	1
Bvchr1_un.sca001	1420000	1421000	2
Bvchr1_un.sca001	1421000	1422000	2
Bvchr1_un.sca001	1422000	1423000	2
Bvchr1_un.sca001	1423000	1424000	2
Bvchr1_un.sca001	1427000	1428000	2
Bvchr1_un.sca001	1428000	1429000	2
Bvchr1_un.sca001	1429000	1430000	2
Bvchr1_un.sca001	1430000	1431000	2
Bvchr1_un.sca001	1431000	1432000	2
Bvchr1_un.sca001	1432000	1433000	2
Bvchr1_un.sca001	1433000	1434000	2
Bvchr1_un.sca001	1434000	1435000	2
Bvchr1_un.sca001	1435000	1436000	2
Bvchr1_un.sca001	1436000	1437000	2
Bvchr1_un.sca001	1437000	1438000	2
Bvchr1_un.sca001	1438000	1439000	2
Bvchr1_un.sca001	1439000	1440000	2
Bvchr1_un.sca001	1440000	1441000	2
Bvchr1_un.sca001	1441000	1442000	2
Bvchr1_un.sca001	1442000	1443000	2
Bvchr1_un.sca001	1443000	1444000	2
Bvchr1_un.sca001	1444000	1445000	2
Bvchr1_un.sca001	1445000	1446000	2
Bvchr1_un.sca001	1446000	1447000	2
Bvchr1_un.sca001	1447000	1448000	2
Bvchr1_un.sca001	1448000	1449000	2
Bvchr1_un.sca001	1452000	1453000	2
Bvchr1_un.sca001	1453000	1454000	2
Bvchr1_un.sca001	1454000	1455000	2
Bvchr1_un.sca001	1455000	1456000	2
Bvchr1_un.sca001	1456000	1457000	2
Bvchr1_un.sca001	1457000	1458000	2
Bvchr1_un.sca001	1458000	1459000	2
Bvchr1_un.sca001	1459000	1460000	2
Bvchr1_un.sca001	1460000	1461000	2
Bvchr1_un.sca001	1461000	1462000	2
Bvchr1_un.sca001	1462000	1463000	2
Bvchr1_un.sca001	1463000	1464000	2
Bvchr1_un.sca001	1464000	1465000	2
Bvchr1_un.sca001	1465000	1466000	2
Bvchr1_un.sca001	1466000	1467000	2
Bvchr1_un.sca001	1467000	1468000	2
Bvchr1_un.sca001	1468000	1469000	2
Bvchr1_un.sca001	1469000	1470000	2
Bvchr1_un.sca001	1470000	1471000	2
Bvchr1_un.sca001	1471000	1472000	2
Bvchr1_un.sca001	1472000	1473000	2
Bvchr1_un.sca001	1473000	1474000	2
Bvchr1_un.sca001	1474000	1475000	2
Bvchr1_un.sca001	1475000	1476000	2
Bvchr1_un.sca001	1476000	1477000	2
Bvchr1_un.sca001	1477000	1478000	2
Bvchr1_un.sca001	1478000	1479000	2
Bvchr1_un.sca001	1479000	1480000	2
Bvchr1_un.sca001	1484000	1485000	2
Bvchr1_un.sca001	1485000	1486000	2
Bvchr1_un.sca001	1486000	1487000	2
Bvchr1_un.sca001	1487000	1488000	2
Bvchr1_un.sca001	1488000	1489000	2
Bvchr1_un.sca001	1489000	1490000	2
Bvchr1_un.sca001	1490000	1491000	2
Bvchr1_un.sca001	1491000	1492000	2
Bvchr1_un.sca001	1492000	1493000	2
Bvchr1_un.sca001	1496000	1497000	2
Bvchr1_un.sca001	1497000	1498000	2
Bvchr1_un.sca001	1498000	1499000	2
Bvchr1_un.sca001	1499000	1500000	2
Bvchr1_un.sca001	1500000	1501000	2
Bvchr1_un.sca001	1501000	1502000	2
Bvchr1_un.sca001	1502000	1503000	2
Bvchr1_un.sca001	1503000	1504000	2
Bvchr1_un.sca001	1504000	1505000	2
Bvchr1_un.sca001	1505000	1506000	2
Bvchr1_un.sca001	1510000	1511000	2
Bvchr1_un.sca001	1519000	1520000	2
Bvchr1_un.sca001	1520000	1521000	1
Bvchr1_un.sca001	1521000	1522000	1
Bvchr1_un.sca001	1522000	1523000	1
Bvchr1_un.sca001	286000	287000	1
Bvchr1_un.sca001	287000	288000	1
Bvchr1_un.sca001	326000	327000	1
Bvchr1_un.sca001	327000	328000	1
Bvchr1_un.sca001	371000	372000	2
Bvchr1_un.sca001	372000	373000	2
Bvchr1_un.sca001	373000	374000	2
Bvchr1_un.sca001	374000	375000	2
Bvchr1_un.sca001	383000	384000	2
Bvchr1_un.sca001	384000	385000	2
Bvchr1_un.sca001	385000	386000	2
Bvchr1_un.sca001	389000	390000	2
Bvchr1_un.sca001	390000	391000	2
Bvchr1_un.sca001	401000	402000	2
Bvchr1_un.sca001	402000	403000	2
Bvchr1_un.sca001	403000	404000	2
Bvchr1_un.sca001	404000	405000	2
Bvchr1_un.sca001	405000	406000	2
Bvchr1_un.sca001	406000	407000	2
Bvchr1_un.sca001	407000	408000	2
Bvchr1_un.sca001	427000	428000	2
Bvchr1_un.sca001	428000	429000	2
Bvchr1_un.sca001	429000	430000	2
Bvchr1_un.sca001	430000	431000	2
Bvchr1_un.sca001	439000	440000	2
Bvchr1_un.sca001	440000	441000	2
Bvchr1_un.sca001	44000	45000	2
Bvchr1_un.sca001	441000	442000	2
Bvchr1_un.sca001	442000	443000	2
Bvchr1_un.sca001	443000	444000	2
Bvchr1_un.sca001	444000	445000	2
Bvchr1_un.sca001	445000	446000	2
Bvchr1_un.sca001	446000	447000	2
Bvchr1_un.sca001	447000	448000	2
Bvchr1_un.sca001	45000	46000	2
Bvchr1_un.sca001	451000	452000	2
Bvchr1_un.sca001	452000	453000	2
Bvchr1_un.sca001	453000	454000	2
Bvchr1_un.sca001	454000	455000	2
Bvchr1_un.sca001	455000	456000	2
Bvchr1_un.sca001	456000	457000	2
Bvchr1_un.sca001	457000	458000	2
Bvchr1_un.sca001	46000	47000	2
Bvchr1_un.sca001	462000	463000	2
Bvchr1_un.sca001	463000	464000	2
Bvchr1_un.sca001	464000	465000	2
Bvchr1_un.sca001	465000	466000	2
Bvchr1_un.sca001	466000	467000	2
Bvchr1_un.sca001	467000	468000	2
Bvchr1_un.sca001	47000	48000	2
Bvchr1_un.sca001	476000	477000	2
Bvchr1_un.sca001	477000	478000	2
Bvchr1_un.sca001	478000	479000	2
Bvchr1_un.sca001	479000	480000	2
Bvchr1_un.sca001	480000	481000	1
Bvchr1_un.sca001	48000	49000	2
Bvchr1_un.sca001	481000	482000	1
Bvchr1_un.sca001	482000	483000	1
Bvchr1_un.sca001	49000	50000	2
Bvchr1_un.sca001	494000	495000	2
Bvchr1_un.sca001	495000	496000	2
Bvchr1_un.sca001	499000	500000	2
Bvchr1_un.sca001	500000	501000	2
Bvchr1_un.sca001	50000	51000	2
Bvchr1_un.sca001	501000	502000	2
Bvchr1_un.sca001	502000	503000	2
Bvchr1_un.sca001	503000	504000	2
Bvchr1_un.sca001	504000	505000	2
Bvchr1_un.sca001	508000	509000	2
Bvchr1_un.sca001	509000	510000	2
Bvchr1_un.sca001	512000	513000	2
Bvchr1_un.sca001	513000	514000	2
Bvchr1_un.sca001	514000	515000	2
Bvchr1_un.sca001	515000	516000	2
Bvchr1_un.sca001	516000	517000	2
Bvchr1_un.sca001	517000	518000	2
Bvchr1_un.sca001	518000	519000	2
Bvchr1_un.sca001	519000	520000	2
Bvchr1_un.sca001	520000	521000	2
Bvchr1_un.sca001	539000	540000	2
Bvchr1_un.sca001	540000	541000	2
Bvchr1_un.sca001	555000	556000	2
Bvchr1_un.sca001	556000	557000	2
Bvchr1_un.sca001	568000	569000	2
Bvchr1_un.sca001	569000	570000	2
Bvchr1_un.sca001	570000	571000	1
Bvchr1_un.sca001	571000	572000	1
Bvchr1_un.sca001	572000	573000	1
Bvchr1_un.sca001	573000	574000	1
Bvchr1_un.sca001	58000	59000	2
Bvchr1_un.sca001	59000	60000	2
Bvchr1_un.sca001	60000	61000	2
Bvchr1_un.sca001	61000	62000	2
Bvchr1_un.sca001	643000	644000	2
Bvchr1_un.sca001	644000	645000	2
Bvchr1_un.sca001	663000	664000	2
Bvchr1_un.sca001	664000	665000	2
Bvchr1_un.sca001	665000	666000	2
Bvchr1_un.sca001	680000	681000	2
Bvchr1_un.sca001	681000	682000	2
Bvchr1_un.sca001	682000	683000	2
Bvchr1_un.sca001	686000	687000	2
Bvchr1_un.sca001	689000	690000	2
Bvchr1_un.sca001	690000	691000	1
Bvchr1_un.sca001	691000	692000	1
Bvchr1_un.sca001	717000	718000	1
Bvchr1_un.sca001	721000	722000	2
Bvchr1_un.sca001	722000	723000	2
Bvchr1_un.sca001	742000	743000	2
Bvchr1_un.sca001	743000	744000	2
Bvchr1_un.sca001	744000	745000	2
Bvchr1_un.sca001	745000	746000	2
Bvchr1_un.sca001	746000	747000	2
Bvchr1_un.sca001	747000	748000	2
Bvchr1_un.sca001	75000	76000	2
Bvchr1_un.sca001	76000	77000	2
Bvchr1_un.sca001	80000	81000	2
Bvchr1_un.sca001	81000	82000	2
Bvchr1_un.sca001	830000	831000	1
Bvchr1_un.sca001	831000	832000	1
Bvchr1_un.sca001	840000	841000	1
Bvchr1_un.sca001	841000	842000	1
Bvchr1_un.sca001	842000	843000	1
Bvchr1_un.sca001	850000	851000	1
Bvchr1_un.sca001	853000	854000	1
Bvchr1_un.sca001	866000	867000	1
Bvchr1_un.sca001	867000	868000	1
Bvchr1_un.sca001	868000	869000	1
Bvchr1_un.sca001	944000	945000	1
Bvchr1_un.sca001	945000	946000	1
Bvchr1_un.sca002	1015000	1016000	2
Bvchr1_un.sca002	1016000	1017000	2
Bvchr1_un.sca002	1088000	1089000	1
Bvchr1_un.sca002	1089000	1090000	1
Bvchr1_un.sca002	1090000	1091000	1
Bvchr1_un.sca002	1091000	1092000	1
Bvchr1_un.sca002	1092000	1093000	1
Bvchr1_un.sca002	1093000	1094000	1
Bvchr1_un.sca002	1097000	1098000	1
Bvchr1_un.sca002	1098000	1099000	1
Bvchr1_un.sca002	1099000	1100000	1
Bvchr1_un.sca002	1269000	1270000	1
Bvchr1_un.sca002	1270000	1271000	1
Bvchr1_un.sca002	1271000	1272000	1
Bvchr1_un.sca002	1272000	1273000	1
Bvchr1_un.sca002	1273000	1274000	1
Bvchr1_un.sca002	1274000	1275000	1
Bvchr1_un.sca002	1275000	1276000	1
Bvchr1_un.sca002	1395000	1396000	1
Bvchr1_un.sca002	1396000	1397000	1
Bvchr1_un.sca002	1415000	1416000	1
Bvchr1_un.sca002	1416000	1417000	1
Bvchr1_un.sca002	1417000	1418000	1
Bvchr1_un.sca002	1418000	1419000	1
Bvchr1_un.sca002	1419000	1420000	1
Bvchr1_un.sca002	1430000	1431000	1
Bvchr1_un.sca002	1431000	1432000	1
Bvchr1_un.sca002	1437000	1438000	1
Bvchr1_un.sca002	1438000	1439000	1
Bvchr1_un.sca002	1618000	1619000	2
Bvchr1_un.sca002	1619000	1620000	2
Bvchr1_un.sca002	1620000	1621000	2
Bvchr1_un.sca002	1621000	1622000	2
Bvchr1_un.sca002	1622000	1623000	2
Bvchr1_un.sca002	1623000	1624000	2
Bvchr1_un.sca002	1624000	1625000	2
Bvchr1_un.sca002	1625000	1626000	2
Bvchr1_un.sca002	1626000	1627000	2
Bvchr1_un.sca002	1627000	1628000	2
Bvchr1_un.sca002	1628000	1629000	2
Bvchr1_un.sca002	1629000	1630000	2
Bvchr1_un.sca002	1630000	1631000	2
Bvchr1_un.sca002	1631000	1632000	2
Bvchr1_un.sca002	1632000	1633000	2
Bvchr1_un.sca002	1635000	1636000	2
Bvchr1_un.sca002	1636000	1637000	2
Bvchr1_un.sca002	1637000	1638000	2
Bvchr1_un.sca002	1638000	1639000	2
Bvchr1_un.sca002	1639000	1640000	2
Bvchr1_un.sca002	1640000	1641000	2
Bvchr1_un.sca002	1641000	1642000	2
Bvchr1_un.sca002	1642000	1643000	2
Bvchr1_un.sca002	1643000	1644000	2
Bvchr1_un.sca002	1644000	1645000	2
Bvchr1_un.sca002	1645000	1646000	2
Bvchr1_un.sca002	1646000	1647000	2
Bvchr1_un.sca002	1647000	1648000	2
Bvchr1_un.sca002	1648000	1649000	2
Bvchr1_un.sca002	1649000	1650000	2
Bvchr1_un.sca002	1650000	1651000	2
Bvchr1_un.sca002	1654000	1655000	2
Bvchr1_un.sca002	1655000	1656000	2
Bvchr1_un.sca002	1658000	1659000	2
Bvchr1_un.sca002	1659000	1660000	2
Bvchr1_un.sca002	1660000	1661000	2
Bvchr1_un.sca002	1661000	1662000	2
Bvchr1_un.sca002	1662000	1663000	2
Bvchr1_un.sca002	1663000	1664000	2
Bvchr1_un.sca002	1664000	1665000	2
Bvchr1_un.sca002	1665000	1666000	2
Bvchr1_un.sca002	1666000	1667000	2
Bvchr1_un.sca002	1667000	1668000	2
Bvchr1_un.sca002	1668000	1669000	2
Bvchr1_un.sca002	1669000	1670000	2
Bvchr1_un.sca002	1670000	1671000	2
Bvchr1_un.sca002	1671000	1672000	2
Bvchr1_un.sca002	1672000	1673000	2
Bvchr1_un.sca002	1673000	1674000	2
Bvchr1_un.sca002	1674000	1675000	2
Bvchr1_un.sca002	1675000	1676000	2
Bvchr1_un.sca002	1676000	1677000	2
Bvchr1_un.sca002	1677000	1678000	2
Bvchr1_un.sca002	1678000	1679000	2
Bvchr1_un.sca002	1679000	1680000	2
Bvchr1_un.sca002	1680000	1681000	2
Bvchr1_un.sca002	1681000	1682000	2
Bvchr1_un.sca002	1682000	1683000	2
Bvchr1_un.sca002	1683000	1684000	2
Bvchr1_un.sca002	1684000	1685000	2
Bvchr1_un.sca002	1685000	1686000	2
Bvchr1_un.sca002	1686000	1687000	2
Bvchr1_un.sca002	1687000	1688000	2
Bvchr1_un.sca002	1688000	1689000	2
Bvchr1_un.sca002	1689000	1690000	2
Bvchr1_un.sca002	1690000	1691000	2
Bvchr1_un.sca002	1699000	1700000	2
Bvchr1_un.sca002	1700000	1701000	2
Bvchr1_un.sca002	1701000	1702000	2
Bvchr1_un.sca002	1702000	1703000	2
Bvchr1_un.sca002	1703000	1704000	2
Bvchr1_un.sca002	1708000	1709000	2
Bvchr1_un.sca002	1709000	1710000	2
Bvchr1_un.sca002	1710000	1711000	2
Bvchr1_un.sca002	1717000	1718000	2
Bvchr1_un.sca002	1718000	1719000	2
Bvchr1_un.sca002	1727000	1728000	2
Bvchr1_un.sca002	1734000	1735000	2
Bvchr1_un.sca002	1735000	1736000	2
Bvchr1_un.sca002	1736000	1737000	2
Bvchr1_un.sca002	1737000	1738000	2
Bvchr1_un.sca002	1738000	1739000	2
Bvchr1_un.sca002	1739000	1740000	2
Bvchr1_un.sca002	1740000	1741000	2
Bvchr1_un.sca002	1741000	1742000	2
Bvchr1_un.sca002	1742000	1743000	2
Bvchr1_un.sca002	1743000	1744000	2
Bvchr1_un.sca002	1744000	1745000	2
Bvchr1_un.sca002	1745000	1746000	2
Bvchr1_un.sca002	1746000	1747000	2
Bvchr1_un.sca002	1747000	1748000	2
Bvchr1_un.sca002	1748000	1749000	2
Bvchr1_un.sca002	1751000	1752000	2
Bvchr1_un.sca002	1752000	1753000	2
Bvchr1_un.sca002	1757000	1758000	2
Bvchr1_un.sca002	1758000	1759000	2
Bvchr1_un.sca002	1759000	1760000	2
Bvchr1_un.sca002	1760000	1761000	2
Bvchr1_un.sca002	1761000	1762000	2
Bvchr1_un.sca002	1762000	1763000	2
Bvchr1_un.sca002	1763000	1764000	2
Bvchr1_un.sca002	1770000	1771000	2
Bvchr1_un.sca002	1771000	1772000	2
Bvchr1_un.sca002	1772000	1773000	2
Bvchr1_un.sca002	1773000	1774000	2
Bvchr1_un.sca002	1777000	1778000	2
Bvchr1_un.sca002	1778000	1779000	2
Bvchr1_un.sca002	1797000	1798000	2
Bvchr1_un.sca002	1800000	1801000	2
Bvchr1_un.sca002	1801000	1802000	2
Bvchr1_un.sca002	1802000	1803000	2
Bvchr1_un.sca002	1805000	1806000	2
Bvchr1_un.sca002	1806000	1807000	2
Bvchr1_un.sca002	1807000	1808000	2
Bvchr1_un.sca002	1808000	1809000	2
Bvchr1_un.sca002	1809000	1810000	2
Bvchr1_un.sca002	1810000	1811000	2
Bvchr1_un.sca002	1811000	1812000	2
Bvchr1_un.sca002	1812000	1813000	2
Bvchr1_un.sca002	1813000	1814000	2
Bvchr1_un.sca002	1814000	1815000	2
Bvchr1_un.sca002	1817000	1818000	2
Bvchr1_un.sca002	1818000	1819000	2
Bvchr1_un.sca002	1824000	1825000	2
Bvchr1_un.sca002	1825000	1826000	2
Bvchr1_un.sca002	1826000	1827000	2
Bvchr1_un.sca002	1827000	1828000	2
Bvchr1_un.sca002	1828000	1829000	2
Bvchr1_un.sca002	1829000	1830000	2
Bvchr1_un.sca002	1830000	1831000	2
Bvchr1_un.sca002	1833000	1834000	2
Bvchr1_un.sca002	1834000	1835000	2
Bvchr1_un.sca002	1835000	1836000	2
Bvchr1_un.sca002	1836000	1837000	2
Bvchr1_un.sca002	1837000	1838000	2
Bvchr1_un.sca002	1838000	1839000	2
Bvchr1_un.sca002	1839000	1840000	2
Bvchr1_un.sca002	1853000	1854000	2
Bvchr1_un.sca002	1854000	1855000	2
Bvchr1_un.sca002	1855000	1856000	2
Bvchr1_un.sca002	1856000	1857000	2
Bvchr1_un.sca002	1857000	1858000	2
Bvchr1_un.sca002	1858000	1859000	2
Bvchr1_un.sca002	1859000	1860000	2
Bvchr1_un.sca002	1860000	1861000	2
Bvchr1_un.sca002	1861000	1862000	2
Bvchr1_un.sca002	1862000	1863000	2
Bvchr1_un.sca002	1863000	1864000	2
Bvchr1_un.sca002	1864000	1865000	2
Bvchr1_un.sca002	1865000	1866000	2
Bvchr1_un.sca002	1866000	1867000	2
Bvchr1_un.sca002	1867000	1868000	2
Bvchr1_un.sca002	1874000	1875000	2
Bvchr1_un.sca002	1875000	1876000	2
Bvchr1_un.sca002	1876000	1877000	2
Bvchr1_un.sca002	1877000	1878000	2
Bvchr1_un.sca002	1878000	1879000	2
Bvchr1_un.sca002	1879000	1880000	2
Bvchr1_un.sca002	1880000	1881000	2
Bvchr1_un.sca002	1881000	1882000	2
Bvchr1_un.sca002	1882000	1883000	2
Bvchr1_un.sca002	1883000	1884000	2
Bvchr1_un.sca002	1884000	1885000	2
Bvchr1_un.sca002	1885000	1886000	2
Bvchr1_un.sca002	1886000	1887000	2
Bvchr1_un.sca002	1887000	1888000	2
Bvchr1_un.sca002	1891000	1892000	2
Bvchr1_un.sca002	1892000	1893000	2
Bvchr1_un.sca002	1893000	1894000	2
Bvchr1_un.sca002	1894000	1895000	2
Bvchr1_un.sca002	1895000	1896000	2
Bvchr1_un.sca002	1896000	1897000	2
Bvchr1_un.sca002	1897000	1898000	2
Bvchr1_un.sca002	1898000	1899000	2
Bvchr1_un.sca002	1899000	1900000	2
Bvchr1_un.sca002	1900000	1901000	2
Bvchr1_un.sca002	1901000	1902000	2
Bvchr1_un.sca002	1902000	1903000	2
Bvchr1_un.sca002	1903000	1904000	2
Bvchr1_un.sca002	1904000	1905000	2
Bvchr1_un.sca002	1905000	1906000	2
Bvchr1_un.sca002	1908000	1909000	2
Bvchr1_un.sca002	1909000	1910000	2
Bvchr1_un.sca002	1910000	1911000	2
Bvchr1_un.sca002	1911000	1912000	2
Bvchr1_un.sca002	1912000	1913000	2
Bvchr1_un.sca002	1913000	1914000	2
Bvchr1_un.sca002	1914000	1915000	2
Bvchr1_un.sca002	1915000	1916000	2
Bvchr1_un.sca002	1916000	1917000	2
Bvchr1_un.sca002	1917000	1918000	2
Bvchr1_un.sca002	1918000	1919000	2
Bvchr1_un.sca002	1919000	1920000	2
Bvchr1_un.sca002	1920000	1921000	2
Bvchr1_un.sca002	1994000	1995000	2
Bvchr1_un.sca002	1995000	1996000	2
Bvchr1_un.sca002	1996000	1997000	2
Bvchr1_un.sca002	2009000	2010000	2
Bvchr1_un.sca002	2010000	2011000	2
Bvchr1_un.sca002	2011000	2012000	2
Bvchr1_un.sca002	2012000	2013000	2
Bvchr1_un.sca002	2013000	2014000	2
Bvchr1_un.sca002	2014000	2015000	2
Bvchr1_un.sca002	2015000	2016000	2
Bvchr1_un.sca002	2016000	2017000	2
Bvchr1_un.sca002	2017000	2018000	2
Bvchr1_un.sca002	2021000	2022000	2
Bvchr1_un.sca002	2022000	2023000	2
Bvchr1_un.sca002	2023000	2024000	2
Bvchr1_un.sca002	2024000	2025000	2
Bvchr1_un.sca002	2025000	2026000	2
Bvchr1_un.sca002	2026000	2027000	2
Bvchr1_un.sca002	2027000	2028000	2
Bvchr1_un.sca002	2028000	2029000	2
Bvchr1_un.sca002	2029000	2030000	2
Bvchr1_un.sca002	2030000	2031000	2
Bvchr1_un.sca002	2037000	2038000	2
Bvchr1_un.sca002	2038000	2039000	2
Bvchr1_un.sca002	2050000	2051000	2
Bvchr1_un.sca002	2051000	2052000	2
Bvchr1_un.sca002	2062000	2063000	2
Bvchr1_un.sca002	2063000	2064000	2
Bvchr1_un.sca002	2083000	2084000	1
Bvchr1_un.sca002	2084000	2085000	1
Bvchr1_un.sca002	2085000	2086000	1
Bvchr1_un.sca002	2115000	2116000	2
Bvchr1_un.sca002	2116000	2117000	2
Bvchr1_un.sca002	2117000	2118000	2
Bvchr1_un.sca002	2118000	2119000	2
Bvchr1_un.sca002	2119000	2120000	2
Bvchr1_un.sca002	2120000	2121000	2
Bvchr1_un.sca002	2121000	2122000	2
Bvchr1_un.sca002	2122000	2123000	2
Bvchr1_un.sca002	2123000	2124000	2
Bvchr1_un.sca002	2124000	2125000	2
Bvchr1_un.sca002	2129000	2130000	2
Bvchr1_un.sca002	2130000	2131000	2
Bvchr1_un.sca002	2131000	2132000	2
Bvchr1_un.sca002	2132000	2133000	2
Bvchr1_un.sca002	2166000	2167000	2
Bvchr1_un.sca002	2167000	2168000	2
Bvchr1_un.sca002	2168000	2169000	2
Bvchr1_un.sca002	2172000	2173000	2
Bvchr1_un.sca002	2173000	2174000	2
Bvchr1_un.sca002	2174000	2175000	2
Bvchr1_un.sca002	2175000	2176000	2
Bvchr1_un.sca002	2176000	2177000	2
Bvchr1_un.sca002	2177000	2178000	2
Bvchr1_un.sca002	2178000	2179000	2
Bvchr1_un.sca002	2179000	2180000	2
Bvchr1_un.sca002	2180000	2181000	2
Bvchr1_un.sca002	2181000	2182000	2
Bvchr1_un.sca002	2182000	2183000	2
Bvchr1_un.sca002	2183000	2184000	2
Bvchr1_un.sca002	2184000	2185000	2
Bvchr1_un.sca002	2187000	2188000	2
Bvchr1_un.sca002	2188000	2189000	2
Bvchr1_un.sca002	2189000	2190000	2
Bvchr1_un.sca002	2190000	2191000	2
Bvchr1_un.sca002	2194000	2195000	2
Bvchr1_un.sca002	2195000	2196000	2
Bvchr1_un.sca002	2196000	2197000	2
Bvchr1_un.sca002	2197000	2198000	2
Bvchr1_un.sca002	2198000	2199000	2
Bvchr1_un.sca002	2199000	2200000	2
Bvchr1_un.sca002	2200000	2201000	2
Bvchr1_un.sca002	2201000	2202000	2
Bvchr1_un.sca002	2202000	2203000	2
Bvchr1_un.sca002	2203000	2204000	2
Bvchr1_un.sca002	2204000	2205000	2
Bvchr1_un.sca002	2205000	2206000	2
Bvchr1_un.sca002	2206000	2207000	2
Bvchr1_un.sca002	2207000	2208000	2
Bvchr1_un.sca002	2208000	2209000	2
Bvchr1_un.sca002	2209000	2210000	2
Bvchr1_un.sca002	2210000	2211000	2
Bvchr1_un.sca002	2211000	2212000	2
Bvchr1_un.sca002	2212000	2213000	2
Bvchr1_un.sca002	2213000	2214000	2
Bvchr1_un.sca002	2214000	2215000	2
Bvchr1_un.sca002	2215000	2216000	2
Bvchr1_un.sca002	2216000	2217000	2
Bvchr1_un.sca002	2217000	2218000	2
Bvchr1_un.sca002	2218000	2219000	2
Bvchr1_un.sca002	2219000	2220000	2
Bvchr1_un.sca002	2220000	2221000	2
Bvchr1_un.sca002	2221000	2222000	2
Bvchr1_un.sca002	2222000	2223000	2
Bvchr1_un.sca002	2223000	2224000	2
Bvchr1_un.sca002	2224000	2225000	2
Bvchr1_un.sca002	2225000	2226000	2
Bvchr1_un.sca002	2226000	2227000	2
Bvchr1_un.sca002	2227000	2228000	2
Bvchr1_un.sca002	2228000	2229000	2
Bvchr1_un.sca002	2229000	2230000	2
Bvchr1_un.sca002	2230000	2231000	2
Bvchr1_un.sca002	2236000	2237000	2
Bvchr1_un.sca002	2237000	2238000	2
Bvchr1_un.sca002	2240000	2241000	2
Bvchr1_un.sca002	2241000	2242000	2
Bvchr1_un.sca002	2242000	2243000	2
Bvchr1_un.sca002	2243000	2244000	2
Bvchr1_un.sca002	2244000	2245000	2
Bvchr1_un.sca002	2245000	2246000	2
Bvchr1_un.sca002	2246000	2247000	2
Bvchr1_un.sca002	2247000	2248000	2
Bvchr1_un.sca002	2248000	2249000	2
Bvchr1_un.sca002	2249000	2250000	2
Bvchr1_un.sca002	2250000	2251000	2
Bvchr1_un.sca002	2251000	2252000	2
Bvchr1_un.sca002	2252000	2253000	2
Bvchr1_un.sca002	2253000	2254000	2
Bvchr1_un.sca002	2254000	2255000	2
Bvchr1_un.sca002	2255000	2256000	2
Bvchr1_un.sca002	2256000	2257000	2
Bvchr1_un.sca002	2257000	2258000	2
Bvchr1_un.sca002	2258000	2259000	2
Bvchr1_un.sca002	2259000	2260000	2
Bvchr1_un.sca002	2260000	2261000	1
Bvchr1_un.sca002	2261000	2262000	1
Bvchr1_un.sca002	2262000	2263000	1
Bvchr1_un.sca002	2263000	2264000	1
Bvchr1_un.sca002	2271000	2272000	1
Bvchr1_un.sca002	2272000	2273000	1
Bvchr1_un.sca002	2289000	2290000	1
Bvchr1_un.sca002	2290000	2291000	1
Bvchr1_un.sca002	2457000	2458000	1
Bvchr1_un.sca002	2458000	2459000	1
Bvchr1_un.sca002	2463000	2464000	1
Bvchr1_un.sca002	2464000	2465000	1
Bvchr1_un.sca002	2472000	2473000	1
Bvchr1_un.sca002	2473000	2474000	1
Bvchr1_un.sca002	2476000	2477000	1
Bvchr1_un.sca002	2477000	2478000	1
Bvchr1_un.sca002	2617000	2618000	1
Bvchr1_un.sca002	2618000	2619000	1
Bvchr1_un.sca002	2655000	2656000	1
Bvchr1_un.sca002	2656000	2657000	1
Bvchr1_un.sca002	2780000	2781000	1
Bvchr1_un.sca002	2781000	2782000	1
Bvchr1_un.sca002	2782000	2783000	1
Bvchr1_un.sca002	2795000	2796000	1
Bvchr1_un.sca002	2796000	2797000	1
Bvchr1_un.sca002	2897000	2898000	1
Bvchr1_un.sca002	2898000	2899000	1
Bvchr1_un.sca002	293000	294000	1
Bvchr1_un.sca002	294000	295000	1
Bvchr1_un.sca002	295000	296000	1
Bvchr1_un.sca002	3107000	3108000	1
Bvchr1_un.sca002	3111000	3112000	1
Bvchr1_un.sca002	3112000	3113000	1
Bvchr1_un.sca002	3116000	3117000	1
Bvchr1_un.sca002	3117000	3118000	1
Bvchr1_un.sca002	3231000	3232000	1
Bvchr1_un.sca002	3234000	3235000	1
Bvchr1_un.sca002	3235000	3236000	1
Bvchr1_un.sca002	3265000	3266000	1
Bvchr1_un.sca002	3266000	3267000	1
Bvchr1_un.sca002	3267000	3268000	1
Bvchr1_un.sca002	3275000	3276000	1
Bvchr1_un.sca002	3276000	3277000	1
Bvchr1_un.sca002	3413000	3414000	2
Bvchr1_un.sca002	3414000	3415000	2
Bvchr1_un.sca002	3475000	3476000	1
Bvchr1_un.sca002	3476000	3477000	1
Bvchr1_un.sca002	3484000	3485000	1
Bvchr1_un.sca002	3485000	3486000	1
Bvchr1_un.sca002	3486000	3487000	1
Bvchr1_un.sca002	3591000	3592000	1
Bvchr1_un.sca002	364000	365000	2
Bvchr1_un.sca002	365000	366000	2
Bvchr1_un.sca002	3734000	3735000	1
Bvchr1_un.sca002	3735000	3736000	1
Bvchr1_un.sca002	379000	380000	2
Bvchr1_un.sca002	380000	381000	2
Bvchr1_un.sca002	3885000	3886000	2
Bvchr1_un.sca002	3886000	3887000	2
Bvchr1_un.sca002	389000	390000	2
Bvchr1_un.sca002	390000	391000	2
Bvchr1_un.sca002	3967000	3968000	2
Bvchr1_un.sca002	3968000	3969000	2
Bvchr1_un.sca002	3969000	3970000	2
Bvchr1_un.sca002	3970000	3971000	2
Bvchr1_un.sca002	3971000	3972000	2
Bvchr1_un.sca002	3972000	3973000	2
Bvchr1_un.sca002	3973000	3974000	2
Bvchr1_un.sca002	3974000	3975000	2
Bvchr1_un.sca002	3975000	3976000	2
Bvchr1_un.sca002	3976000	3977000	2
Bvchr1_un.sca002	3977000	3978000	2
Bvchr1_un.sca002	3978000	3979000	2
Bvchr1_un.sca002	3979000	3980000	2
Bvchr1_un.sca002	3980000	3981000	2
Bvchr1_un.sca002	3981000	3982000	2
Bvchr1_un.sca002	3982000	3983000	2
Bvchr1_un.sca002	3983000	3984000	2
Bvchr1_un.sca002	3984000	3985000	2
Bvchr1_un.sca002	3985000	3986000	2
Bvchr1_un.sca002	3989000	3990000	2
Bvchr1_un.sca002	3990000	3991000	2
Bvchr1_un.sca002	3991000	3992000	2
Bvchr1_un.sca002	3992000	3993000	2
Bvchr1_un.sca002	3993000	3994000	2
Bvchr1_un.sca002	3994000	3995000	2
Bvchr1_un.sca002	3998000	3999000	2
Bvchr1_un.sca002	3999000	4000000	2
Bvchr1_un.sca002	4000000	4001000	2
Bvchr1_un.sca002	4001000	4002000	2
Bvchr1_un.sca002	4002000	4003000	2
Bvchr1_un.sca002	4003000	4004000	2
Bvchr1_un.sca002	4004000	4005000	2
Bvchr1_un.sca002	4005000	4006000	2
Bvchr1_un.sca002	4006000	4007000	2
Bvchr1_un.sca002	4007000	4008000	2
Bvchr1_un.sca002	4008000	4009000	2
Bvchr1_un.sca002	4009000	4010000	2
Bvchr1_un.sca002	4010000	4011000	2
Bvchr1_un.sca002	4011000	4012000	2
Bvchr1_un.sca002	4012000	4013000	2
Bvchr1_un.sca002	4013000	4014000	2
Bvchr1_un.sca002	4014000	4015000	2
Bvchr1_un.sca002	4015000	4016000	2
Bvchr1_un.sca002	4016000	4017000	2
Bvchr1_un.sca002	4017000	4018000	2
Bvchr1_un.sca002	4018000	4019000	2
Bvchr1_un.sca002	4019000	4020000	2
Bvchr1_un.sca002	4020000	4021000	2
Bvchr1_un.sca002	4021000	4022000	2
Bvchr1_un.sca002	4022000	4023000	2
Bvchr1_un.sca002	4023000	4024000	2
Bvchr1_un.sca002	4024000	4025000	2
Bvchr1_un.sca002	4025000	4026000	2
Bvchr1_un.sca002	4026000	4027000	2
Bvchr1_un.sca002	4027000	4028000	2
Bvchr1_un.sca002	4028000	4029000	2
Bvchr1_un.sca002	4029000	4030000	2
Bvchr1_un.sca002	4030000	4031000	2
Bvchr1_un.sca002	4031000	4032000	2
Bvchr1_un.sca002	4032000	4033000	2
Bvchr1_un.sca002	4033000	4034000	2
Bvchr1_un.sca002	4034000	4035000	2
Bvchr1_un.sca002	4035000	4036000	2
Bvchr1_un.sca002	4036000	4037000	2
Bvchr1_un.sca002	4037000	4038000	2
Bvchr1_un.sca002	4088000	4089000	1
Bvchr1_un.sca002	4089000	4090000	1
Bvchr1_un.sca002	4090000	4091000	1
Bvchr1_un.sca002	4091000	4092000	1
Bvchr1_un.sca002	4119000	4120000	1
Bvchr1_un.sca002	4120000	4121000	1
Bvchr1_un.sca002	4121000	4122000	1
Bvchr1_un.sca002	4122000	4123000	1
Bvchr1_un.sca002	4209000	4210000	1
Bvchr1_un.sca002	4210000	4211000	1
Bvchr1_un.sca002	4240000	4241000	1
Bvchr1_un.sca002	4241000	4242000	1
Bvchr1_un.sca002	4242000	4243000	1
Bvchr1_un.sca002	4302000	4303000	1
Bvchr1_un.sca002	4303000	4304000	1
Bvchr1_un.sca002	4306000	4307000	1
Bvchr1_un.sca002	4356000	4357000	2
Bvchr1_un.sca002	4357000	4358000	2
Bvchr1_un.sca002	4365000	4366000	2
Bvchr1_un.sca002	4366000	4367000	2
Bvchr1_un.sca002	4367000	4368000	2
Bvchr1_un.sca002	4382000	4383000	2
Bvchr1_un.sca002	4383000	4384000	2
Bvchr1_un.sca002	4395000	4396000	2
Bvchr1_un.sca002	4396000	4397000	2
Bvchr1_un.sca002	4397000	4398000	2
Bvchr1_un.sca002	4398000	4399000	2
Bvchr1_un.sca002	4399000	4400000	2
Bvchr1_un.sca002	4400000	4401000	2
[truncated: 23,976 more rows]
