# Supplementary material for: Genomic variation in the genus Beta based on 656 sequenced beet genomes
Source: Sci Rep. 2023 May 27;13:8654. doi: 10.1038/s41598-023-35691-7 (PMC10224960; doi:10.1038/s41598-023-35691-7)
Supplement: Supplementary file 4 — Supplementary Table S3. [file 41598_2023_35691_MOESM4_ESM.xlsx]

## Sheet: Sheet1
ID	Description	GeneRatio	BgRatio	pvalue	qvalue	geneID	Count
GO:0009649	entrainment of circadian clock	6/667	27/19039	0.000285012	0.283004293	Bv2_025460_xhyw.t1/Bv2_025460_xhyw.t2/Bv2_025460_xhyw.t3/Bv2_026590_kjwm.t1/Bv4_097060_dyom.t1/Bv8_200890_emit.t1	6
GO:0010224	response to UV-B	6/667	30/19039	0.000522833	0.283004293	Bv2_025460_xhyw.t1/Bv2_025460_xhyw.t2/Bv2_025460_xhyw.t3/Bv2_026590_kjwm.t1/Bv4_097060_dyom.t1/Bv8_200890_emit.t1	6
GO:0009411	response to UV	9/667	72/19039	0.000893634	0.283004293	Bv1_018460_cjga.t1/Bv1_018460_cjga.t2/Bv2_025460_xhyw.t1/Bv2_025460_xhyw.t2/Bv2_025460_xhyw.t3/Bv2_026590_kjwm.t1/Bv6_127400_tmwx.t1/Bv4_097060_dyom.t1/Bv8_200890_emit.t1	9
GO:0006072	glycerol-3-phosphate metabolic process	5/667	24/19039	0.001269716	0.283004293	Bv3_053570_sgio.t1/Bv3_061940_duua.t1/Bv6_128780_diit.t3/Bv9_209120_aitd.t1/Bv6_150540_fhmj.t1	5
GO:0052646	alditol phosphate metabolic process	5/667	24/19039	0.001269716	0.283004293	Bv3_053570_sgio.t1/Bv3_061940_duua.t1/Bv6_128780_diit.t3/Bv9_209120_aitd.t1/Bv6_150540_fhmj.t1	5
GO:0015749	monosaccharide transmembrane transport	6/667	36/19039	0.001435164	0.283004293	Bv1_014090_cran.t1/Bv1_015950_zugk.t1/Bv3_054850_pyaq.t1/Bv3_054860_wjth.t1/Bv3_054860_wjth.t2/Bv8_184770_ifjr.t1	6
GO:0034219	carbohydrate transmembrane transport	8/667	68/19039	0.00252293	0.341796503	Bv1_014090_cran.t1/Bv1_015950_zugk.t1/Bv3_054850_pyaq.t1/Bv3_054860_wjth.t1/Bv3_054860_wjth.t2/Bv8_184770_ifjr.t1/Bv4_083290_smzt.t1/Bv5_101120_supk.t1	8
GO:0006098	pentose-phosphate shunt	4/667	18/19039	0.003085922	0.341796503	Bv3_051140_cqtz.t1/Bv3_051150_csej.t1/Bv6_136300_oqtu.t1/Bv6_150380_hjur.t1	4
GO:0006740	NADPH regeneration	4/667	18/19039	0.003085922	0.341796503	Bv3_051140_cqtz.t1/Bv3_051150_csej.t1/Bv6_136300_oqtu.t1/Bv6_150380_hjur.t1	4
GO:0051156	glucose 6-phosphate metabolic process	4/667	18/19039	0.003085922	0.341796503	Bv3_051140_cqtz.t1/Bv3_051150_csej.t1/Bv6_136300_oqtu.t1/Bv6_150380_hjur.t1	4
GO:0010214	seed coat development	10/667	104/19039	0.003528254	0.341796503	Bv1_003330_taqr.t1/Bv1_014120_rurp.t1/Bv3_053570_sgio.t1/Bv5_120030_jkza.t1/Bv6_127560_hxge.t1/Bv7_174460_ujay.t1/Bv8_182640_kmni.t1/Bv2_046200_teis.t1/Bv6_140150_qojh.t1/Bv2_024470_azrf.t1	10
GO:0008643	carbohydrate transport	10/667	106/19039	0.00404706	0.341796503	Bv1_014090_cran.t1/Bv1_015950_zugk.t1/Bv3_054850_pyaq.t1/Bv3_054860_wjth.t1/Bv3_054860_wjth.t2/Bv5_121080_kswa.t1/Bv5_124860_zpft.t1/Bv8_184770_ifjr.t1/Bv4_083290_smzt.t1/Bv5_101120_supk.t1	10
GO:0042752	regulation of circadian rhythm	6/667	44/19039	0.004106404	0.341796503	Bv2_025460_xhyw.t1/Bv2_025460_xhyw.t2/Bv2_025460_xhyw.t3/Bv2_026590_kjwm.t1/Bv4_097060_dyom.t1/Bv8_200890_emit.t1	6
GO:0006739	NADP metabolic process	4/667	20/19039	0.004622159	0.341796503	Bv3_051140_cqtz.t1/Bv3_051150_csej.t1/Bv6_136300_oqtu.t1/Bv6_150380_hjur.t1	4
GO:0090709	regulation of timing of plant organ formation	4/667	20/19039	0.004622159	0.341796503	Bv5_104000_paec.t1/Bv6_137960_fwdt.t1/Bv6_137970_zweq.t1/Bv6_150870_zwxc.t1	4
GO:1905428	regulation of plant organ formation	4/667	20/19039	0.004622159	0.341796503	Bv5_104000_paec.t1/Bv6_137960_fwdt.t1/Bv6_137970_zweq.t1/Bv6_150870_zwxc.t1	4
GO:0006817	phosphate ion transport	5/667	35/19039	0.007065534	0.491743647	Bv3_049110_qgnh.t1/Bv3_049120_wxxy.t1/Bv3_049140_chgz.t1/Bv3_049150_tudh.t1/Bv5_121080_kswa.t1	5
GO:0042445	hormone metabolic process	6/667	53/19039	0.010254816	0.674059252	Bv3_054890_agnz.t1/Bv3_054900_nows.t1/Bv6_128780_diit.t3/Bv6_147370_txtd.t1/Bv6_150120_qeiz.t1/Bv8_199000_azke.t1	6
GO:0048511	rhythmic process	11/667	146/19039	0.013831973	0.738864364	Bv2_025460_xhyw.t1/Bv2_025460_xhyw.t2/Bv2_025460_xhyw.t3/Bv2_026590_kjwm.t1/Bv2_031200_qerp.t1/Bv2_039310_wyfu.t1/Bv8_184410_acpy.t1/Bv4_097060_dyom.t1/Bv2_045920_gycn.t1/Bv8_200890_emit.t1/Bv4_083800_hwit.t1	11
GO:0000103	sulfate assimilation	3/667	16/19039	0.017049319	0.738864364	Bv6_146510_ossn.t1/Bv1_022200_acrh.t1/Bv1_022240_qhaw.t1	3
GO:0006801	superoxide metabolic process	3/667	16/19039	0.017049319	0.738864364	Bv4_082400_qdff.t1/Bv5_101550_uuoy.t1/Bv3_064030_fthu.t1	3
GO:0051781	positive regulation of cell division	4/667	29/19039	0.01768148	0.738864364	Bv2_024640_kgug.t1/Bv6_127660_rnaz.t1/Bv7_179440_wiii.t1/Bv5_124810_twek.t1	4
GO:0009308	amine metabolic process	7/667	78/19039	0.019386087	0.738864364	Bv3_054890_agnz.t1/Bv5_099620_jqhw.t1/Bv5_118010_hpma.t2/Bv6_147370_txtd.t1/Bv6_150120_qeiz.t1/Bv7_169320_jtrk.t1/Bv8_199000_azke.t1	7
GO:0042446	hormone biosynthetic process	5/667	45/19039	0.020000278	0.738864364	Bv3_054890_agnz.t1/Bv3_054900_nows.t1/Bv6_128780_diit.t3/Bv6_147370_txtd.t1/Bv6_150120_qeiz.t1	5
GO:0009910	negative regulation of flower development	3/667	17/19039	0.020173918	0.738864364	Bv3_054890_agnz.t1/Bv4_079480_giui.t1/Bv9_208300_fcfp.t1	3
GO:0006071	glycerol metabolic process	3/667	18/19039	0.023591517	0.738864364	Bv3_053570_sgio.t1/Bv6_128780_diit.t3/Bv6_150540_fhmj.t1	3
GO:0006116	NADH oxidation	3/667	18/19039	0.023591517	0.738864364	Bv3_053570_sgio.t1/Bv6_128780_diit.t3/Bv6_150540_fhmj.t1	3
GO:0006127	glycerophosphate shuttle	3/667	18/19039	0.023591517	0.738864364	Bv3_053570_sgio.t1/Bv6_128780_diit.t3/Bv6_150540_fhmj.t1	3
GO:0006734	NADH metabolic process	3/667	18/19039	0.023591517	0.738864364	Bv3_053570_sgio.t1/Bv6_128780_diit.t3/Bv6_150540_fhmj.t1	3
GO:0009850	auxin metabolic process	3/667	18/19039	0.023591517	0.738864364	Bv3_054890_agnz.t1/Bv3_054900_nows.t1/Bv6_128780_diit.t3	3
GO:0009851	auxin biosynthetic process	3/667	18/19039	0.023591517	0.738864364	Bv3_054890_agnz.t1/Bv3_054900_nows.t1/Bv6_128780_diit.t3	3
GO:0019400	alditol metabolic process	3/667	18/19039	0.023591517	0.738864364	Bv3_053570_sgio.t1/Bv6_128780_diit.t3/Bv6_150540_fhmj.t1	3
GO:0019405	alditol catabolic process	3/667	18/19039	0.023591517	0.738864364	Bv3_053570_sgio.t1/Bv6_128780_diit.t3/Bv6_150540_fhmj.t1	3
GO:0019563	glycerol catabolic process	3/667	18/19039	0.023591517	0.738864364	Bv3_053570_sgio.t1/Bv6_128780_diit.t3/Bv6_150540_fhmj.t1	3
GO:0034308	primary alcohol metabolic process	3/667	18/19039	0.023591517	0.738864364	Bv3_053570_sgio.t1/Bv6_128780_diit.t3/Bv6_150540_fhmj.t1	3
GO:0030244	cellulose biosynthetic process	9/667	120/19039	0.02526013	0.738864364	Bv1_018100_froc.t1/Bv1_019830_ykoj.t1/Bv9_207330_qmjf.t1/Bv9_207330_qmjf.t2/Bv9_207330_qmjf.t3/Bv3_062220_etqx.t1/Bv2_026520_nohz.t1/Bv2_027350_stxh.t1/Bv6_127570_zmtd.t1	9
GO:0015698	inorganic anion transport	8/667	101/19039	0.025464197	0.738864364	Bv3_048670_qkjw.t1/Bv3_049110_qgnh.t1/Bv3_049120_wxxy.t1/Bv3_049140_chgz.t1/Bv3_049150_tudh.t1/Bv5_121080_kswa.t1/Bv6_154570_sjpf.t1/Bv4_096630_jrcp.t1	8
GO:0009819	drought recovery	3/667	19/19039	0.027302099	0.738864364	Bv3_054890_agnz.t1/Bv3_054900_nows.t1/Bv6_128780_diit.t3	3
GO:0042762	regulation of sulfur metabolic process	3/667	19/19039	0.027302099	0.738864364	Bv6_146510_ossn.t1/Bv7_170160_ucpy.t1/Bv6_136040_hidr.t1	3
GO:0043461	proton-transporting ATP synthase complex assembly	3/667	19/19039	0.027302099	0.738864364	Bv4_079570_xazj.t1/Bv2_046130_pqko.t1/Bv1_018450_pwat.t1	3
GO:0046394	carboxylic acid biosynthetic process	21/667	382/19039	0.028637311	0.738864364	Bv1_018270_qrat.t1/Bv2_025540_otig.t1/Bv2_025540_otig.t2/Bv2_032020_juxo.t1/Bv4_081410_xptr.t1/Bv4_082400_qdff.t1/Bv5_099620_jqhw.t1/Bv5_124210_skcr.t1/Bv6_127470_ijaz.t1/Bv6_140040_yrit.t1/Bv7_170160_ucpy.t1/Bv7_171680_tumh.t1/Bv7_178220_dkoc.t1/Bv8_198980_esye.t1/Bv3_064030_fthu.t1/Bv4_081370_guih.t1/Bv6_136040_hidr.t1/Bv2_026560_nspw.t1/Bv7_177970_rzyk.t1/Bv5_101330_tdtr.t1/Bv4_082740_zmhx.t1	21
GO:0016053	organic acid biosynthetic process	21/667	384/19039	0.030066062	0.738864364	Bv1_018270_qrat.t1/Bv2_025540_otig.t1/Bv2_025540_otig.t2/Bv2_032020_juxo.t1/Bv4_081410_xptr.t1/Bv4_082400_qdff.t1/Bv5_099620_jqhw.t1/Bv5_124210_skcr.t1/Bv6_127470_ijaz.t1/Bv6_140040_yrit.t1/Bv7_170160_ucpy.t1/Bv7_171680_tumh.t1/Bv7_178220_dkoc.t1/Bv8_198980_esye.t1/Bv3_064030_fthu.t1/Bv4_081370_guih.t1/Bv6_136040_hidr.t1/Bv2_026560_nspw.t1/Bv7_177970_rzyk.t1/Bv5_101330_tdtr.t1/Bv4_082740_zmhx.t1	21
GO:1901616	organic hydroxy compound catabolic process	5/667	50/19039	0.03011457	0.738864364	Bv2_024650_phsq.t1/Bv3_053570_sgio.t1/Bv6_128780_diit.t3/Bv3_068510_yysm.t1/Bv6_150540_fhmj.t1	5
GO:0010564	regulation of cell cycle process	8/667	105/19039	0.031175799	0.738864364	Bv2_024640_kgug.t1/Bv2_031660_xmek.t1/Bv6_127660_rnaz.t1/Bv2_037550_faxh.t1/Bv6_155570_rpmu.t1/Bv7_179440_wiii.t1/Bv1_017980_akoz.t1/Bv5_124810_twek.t1	8
GO:0019674	NAD metabolic process	3/667	20/19039	0.031304442	0.738864364	Bv3_053570_sgio.t1/Bv6_128780_diit.t3/Bv6_150540_fhmj.t1	3
GO:0031123	RNA 3'-end processing	5/667	51/19039	0.032460773	0.738864364	Bv2_027400_oxrc.t1/Bv2_042750_xhgx.t1/Bv3_048590_ujmw.t2/Bv4_073140_iutr.t1/Bv4_083740_grxi.t1	5
GO:0019318	hexose metabolic process	8/667	106/19039	0.032730215	0.738864364	Bv4_083730_sycw.t1/Bv5_124820_xpum.t1/Bv6_133770_xpye.t1/Bv6_150380_hjur.t1/Bv2_047220_zjpj.t1/Bv2_046610_cias.t1/Bv6_150610_drkd.t1/Bv1_017000_xpyd.t1	8
GO:0090068	positive regulation of cell cycle process	4/667	35/19039	0.033095686	0.738864364	Bv2_024640_kgug.t1/Bv6_127660_rnaz.t1/Bv7_179440_wiii.t1/Bv5_124810_twek.t1	4
GO:0006813	potassium ion transport	9/667	128/19039	0.036173086	0.738864364	Bv2_043210_nsir.t1/Bv2_043230_fohn.t1/Bv2_043240_aada.t1/Bv2_043240_aada.t2/Bv3_066600_wzxk.t1/Bv9_207200_sawp.t1/Bv9_207200_sawp.t2/Bv2_046630_iwfu.t1/Bv6_140170_kjyo.t1	9
GO:0051302	regulation of cell division	4/667	36/19039	0.036235939	0.738864364	Bv2_024640_kgug.t1/Bv6_127660_rnaz.t1/Bv7_179440_wiii.t1/Bv5_124810_twek.t1	4
GO:0006260	DNA replication	15/667	256/19039	0.036600236	0.738864364	Bv1_011340_dsoj.t1/Bv2_024630_cjeg.t1/Bv2_031320_ocyf.t1/Bv2_031660_xmek.t1/Bv2_034170_ygce.t1/Bv2_038380_jqpz.t1/Bv4_075060_akem.t1/Bv6_130910_wsxs.t1/Bv6_150990_qskt.t1/Bv2_037550_faxh.t1/Bv7_179440_wiii.t1/Bv1_017980_akoz.t1/Bv3_053590_fijq.t1/Bv5_101740_qeer.t1/Bv1_023020_wnsr.t1	15
GO:0005996	monosaccharide metabolic process	13/667	213/19039	0.037561518	0.738864364	Bv2_032020_juxo.t1/Bv4_083730_sycw.t1/Bv5_124210_skcr.t1/Bv5_124820_xpum.t1/Bv6_133770_xpye.t1/Bv6_150380_hjur.t1/Bv6_154910_akcu.t1/Bv2_047220_zjpj.t1/Bv2_046610_cias.t1/Bv6_150610_drkd.t1/Bv5_114500_grnu.t1/Bv5_101330_tdtr.t1/Bv1_017000_xpyd.t1	13
GO:0006366	transcription by RNA polymerase II	21/667	395/19039	0.038902144	0.738864364	Bv1_003310_oefn.t1/Bv1_015770_ojha.t1/Bv1_018000_grua.t1/Bv3_054890_agnz.t1/Bv5_101510_hwwf.t1/Bv5_113480_aoik.t1/Bv6_127180_mtmy.t1/Bv6_130760_hwmz.t1/Bv6_130770_ktyo.t1/Bv6_140200_kyoe.t1/Bv6_150530_jqqr.t1/Bv6_150530_jqqr.t2/Bv6_150530_jqqr.t3/Bv8_182240_kmxf.t1/Bv8_182240_kmxf.t2/Bv8_184360_ryex.t1/Bv9_208300_fcfp.t1/Bv2_037550_faxh.t1/Bv1_008350_kfrn.t1/Bv5_118990_nyrq.t1/Bv3_070810_ppzx.t1	21
GO:0048367	shoot system development	25/667	490/19039	0.039566845	0.738864364	Bv1_018040_kgfr.t1/Bv1_018040_kgfr.t2/Bv2_028940_eyks.t1/Bv2_031130_cghd.t1/Bv2_034170_ygce.t1/Bv2_038380_jqpz.t1/Bv3_048670_qkjw.t1/Bv3_049250_daej.t1/Bv3_049280_qgjt.t1/Bv3_054890_agnz.t1/Bv4_079480_giui.t1/Bv5_101510_hwwf.t1/Bv5_121050_fnik.t1/Bv5_121060_wnjc.t1/Bv6_133030_qxom.t1/Bv8_199270_qpxd.t1/Bv9_208300_fcfp.t1/Bv3_069100_rxsx.t1/Bv5_124020_ksiz.t1/Bv1_021920_msyt.t1/Bv2_026560_nspw.t1/…	25
GO:0070071	proton-transporting two-sector ATPase complex assembly	3/667	22/19039	0.040174171	0.738864364	Bv4_079570_xazj.t1/Bv2_046130_pqko.t1/Bv1_018450_pwat.t1	3
GO:0010817	regulation of hormone levels	7/667	91/19039	0.040508341	0.738864364	Bv2_028940_eyks.t1/Bv3_054890_agnz.t1/Bv3_054900_nows.t1/Bv6_128780_diit.t3/Bv6_147370_txtd.t1/Bv6_150120_qeiz.t1/Bv8_199000_azke.t1	7
GO:0007623	circadian rhythm	8/667	111/19039	0.041294314	0.738864364	Bv2_025460_xhyw.t1/Bv2_025460_xhyw.t2/Bv2_025460_xhyw.t3/Bv2_026590_kjwm.t1/Bv2_031200_qerp.t1/Bv8_184410_acpy.t1/Bv4_097060_dyom.t1/Bv8_200890_emit.t1	8
GO:0030243	cellulose metabolic process	9/667	133/19039	0.044430274	0.738864364	Bv1_018100_froc.t1/Bv1_019830_ykoj.t1/Bv9_207330_qmjf.t1/Bv9_207330_qmjf.t2/Bv9_207330_qmjf.t3/Bv3_062220_etqx.t1/Bv2_026520_nohz.t1/Bv2_027350_stxh.t1/Bv6_127570_zmtd.t1	9
GO:0007166	cell surface receptor signaling pathway	7/667	93/19039	0.04471746	0.738864364	Bv1_017930_fdgx.t1/Bv7_171180_eciq.t1/Bv2_037540_rutq.t1/Bv2_026570_ewft.t1/Bv2_026560_nspw.t1/Bv2_026550_swxq.t1/Bv2_026580_yxek.t1	7
GO:0009690	cytokinin metabolic process	3/667	23/19039	0.045034075	0.738864364	Bv6_147370_txtd.t1/Bv6_150120_qeiz.t1/Bv8_199000_azke.t1	3
GO:0034754	cellular hormone metabolic process	3/667	23/19039	0.045034075	0.738864364	Bv6_147370_txtd.t1/Bv6_150120_qeiz.t1/Bv8_199000_azke.t1	3
GO:0006534	cysteine metabolic process	2/667	10/19039	0.045765719	0.738864364	Bv4_082400_qdff.t1/Bv3_064030_fthu.t1	2
GO:0019344	cysteine biosynthetic process	2/667	10/19039	0.045765719	0.738864364	Bv4_082400_qdff.t1/Bv3_064030_fthu.t1	2
GO:2000377	regulation of reactive oxygen species metabolic process	2/667	10/19039	0.045765719	0.738864364	Bv4_082400_qdff.t1/Bv3_064030_fthu.t1	2
GO:0045333	cellular respiration	8/667	114/19039	0.04708676	0.738864364	Bv3_053570_sgio.t1/Bv5_124340_wwkd.t1/Bv6_128780_diit.t3/Bv7_170160_ucpy.t1/Bv2_047050_skje.t1/Bv6_150540_fhmj.t1/Bv6_136040_hidr.t1/Bv6_142640_zjqo.t1	8
